# Supplementary material for: Globally occurring pelagiphage infections create ribosome-deprived cells
Source: Nat Commun. 2024 May 2;15:3715. doi: 10.1038/s41467-024-48172-w (PMC11066056; doi:10.1038/s41467-024-48172-w)
Supplement: Supplementary file 4 — Supplementary Data 1–7 [file 41467_2024_48172_MOESM4_ESM.xlsx]

## Sheet: TableS1
Supplementary data 1 - Proportion of cells cell counts as 16S FISH positive, phage-infected, and Zombie cells in control cultures. Note that HTVC023P is the negative control.
Host strain	Control Phage	Replicate	16S positive, no phage signal	16S and phage positive	Zombie (only phage positive)
HTCC1062	HTVC027P	A	0.185987	0.602564	0.195035
		B	0.142695	0.738316	0.097764
		C	0.173509	0.697732	0.106725
HTCC1062	HTVC031P	A	0.354625	0.0695527	0.095886
		B	0.536053	0.181172	0.104933
		C	0.504627	0.270741	0.113788
HTCC1062	HTVC023P	A	0.573162	<0.1%	<0.1%
		B	0.471631	<0.1%	<0.1%
		C	0.679973	<0.1%	<0.1%

## Sheet: TableS2
Supplementary data 2 - ACME tool settings for automated image analysis.
	Dye	Settings (Set)	Settings (Sub Set)
Phage-infected cells	DAPI	Area>14 AND Area<180 and SBR>1.2	Nr_A594_Phage_Signals>=1 and A488_16S_Signals>=1
Or: Zombie cells			Nr_A594_Phage_Signals>=1 and A488_16S_Signals=0
	A594_Phage	Area>3 and Area<55 and SBR>1.25	%
	A488_16S	Area>14 and Area<180 and SBR>1.2	%

## Sheet: Table S3
Supplementary data 3 - Identification of zombie cells specific to SAR11 and all bacteria. The same phage-probe mix was used for both experiments.
16S FISH Probe	Sample Number	Date	Relative abundance of Zombie cells	Total cell counts (DAPI-positive; cells ml^(-1))	Total Zombie abundance (cells ml^(-1))	16S FISH Probe	Sample Number	Date	Relative abundance of Zombie cells	Total cell counts (DAPI-positive; cells ml^(-1))	Total Zombie abundance (cells ml^(-1))
EUB (I-III)	37	2020-04-27	0.0453603	1070000	48700	SAR11-mix	37	2020-04-27	0.0141099	1070000	15200
EUB (I-III)	38	2020-04-28	0.0624274	742000	46300	SAR11-mix	38	2020-04-28	0.0601137	742000	44600
EUB (I-III)	39	2020-04-29	0.0538462	691000	37200	SAR11-mix	39	2020-04-29	0.082679	691000	57100
EUB (I-III)	40	2020-04-30	0.0321906	341000	11000	SAR11-mix	40	2020-04-30	0.0378682	341000	12900
EUB (I-III)	41	2020-05-04	0.0457728	567000	25900	SAR11-mix	41	2020-05-04	0.144044	567000	81700

## Sheet: TableS4
Supplementary data 4 - Anti-phage defense systems in Pelagibacter ubique and SAR11 metagenomic assembled genomes, identified with DefenseFinder.
	Species	GenBank_ID	Defence_systems	Defence_system_subtype1	Function	Reference	Defence_system_subtype2	Function	Reference	Biological source
	Pelagibacter ubique	GCA_000012345.1	0	NA			NA			isolate
	Pelagibacter ubique	GCA_000153525.1	2	Dnd_ABCDE	phosphorthioate modification of ribophosphate backbone of DNA	[1]	ShosTA	Toxin/anti-toxin system; mutation in ssDNA binding protein; inhibition of host RNA polymerase and DNA primase/helicase	[2]	isolate
	Pelagibacter ubique	GCA_000384455.1	0	NA			NA			isolate
	Pelagibacter ubique	GCA_000419545.1	1	SspBCDE	phosphorthioate modification of ribophosphate backbone of DNA	[1]	NA			isolate
	Pelagibacter ubique	GCA_000472585.1	0	NA			NA			isolate
	Pelagibacter ubique	GCA_001179825.1	0	NA			NA			SAG
	Pelagibacter ubique	GCA_001179845.1	1	RM_Type_I	Restriction-modification; detection of non-modified invading DNA	[1]	NA			SAG
	Pelagibacter ubique	GCA_001179865.1	0	NA			NA			SAG
	Pelagibacter ubique	GCA_001179885.1	0	NA			NA			SAG
	Pelagibacter ubique	GCA_001179905.1	0	NA			NA			SAG
	Pelagibacter ubique	GCA_001179925.1	0	NA			NA			SAG
	Pelagibacter ubique	GCA_001179945.1	0	NA			NA			SAG
	Pelagibacter ubique	GCA_001179965.1	0	NA			NA			SAG
	Pelagibacter ubique	GCA_001179985.1	1	RM_Type_IIG	Restriction-modification; detection of non-modified invading DNA	[1]	NA			SAG
	Pelagibacter ubique	GCA_001180005.1	0	NA			NA			SAG
	Pelagibacter ubique	GCA_001180025.1	0	NA			NA			SAG
	Pelagibacter ubique	GCA_001180045.1	0	NA			NA			SAG
	Pelagibacter ubique	GCA_001180065.1	0	NA			NA			SAG
	Pelagibacter ubique	GCA_001180085.1	0	NA			NA			SAG
	Pelagibacter ubique	GCA_001180105.1	0	NA			NA			SAG
	Pelagibacter ubique	GCA_001180125.1	1	Dnd_ABCDE	phosphorthioate modification of ribophosphate backbone of DNA	[1]	NA			SAG
	Pelagibacter ubique	GCA_001180145.1	0	NA			NA			SAG
	Pelagibacter ubique	GCA_001180165.1	0	NA			NA			SAG
	Pelagibacter ubique	GCA_001180185.1	0	NA			NA			SAG
	Pelagibacter ubique	GCA_001180205.1	0	NA			NA			SAG
	Pelagibacter ubique	GCA_001180225.1	0	NA			NA			SAG
	Pelagibacter ubique	GCA_008638035.1	0	NA			NA			MAG
	Pelagibacter ubique	GCA_008638105.1	0	NA			NA			MAG
	Pelagibacter ubique	GCA_012932795.1	1	RM_Type_IIG	Restriction-modification; detection of non-modified invading DNA	[1]	NA			MAG
	Pelagibacter ubique	GCA_018608215.1	0	NA			NA			MAG
	Pelagibacter ubique	GCA_025558165.1	0	NA			NA			isolate
	Pelagibacter ubique	GCA_028029065.1	1	RM_Type_I	Restriction-modification; detection of non-modified invading DNA	[1]	NA			SAG
	Pelagibacter ubique	GCA_028029105.1	0	NA			NA			SAG
	Pelagibacter ubique	GCA_028030615.1	0	NA			NA			SAG
	Pelagibacter ubique	GCA_028030635.1	1	RM_Type_I	Restriction-modification; detection of non-modified invading DNA	[1]	NA			SAG
	Pelagibacter ubique	GCA_028030715.1	1	RM_Type_II	Restriction-modification; detection of non-modified invading DNA	[1]	NA			SAG
	Pelagibacter ubique	GCA_028030725.1	0	NA			NA			SAG
	Pelagibacter ubique	GCA_028030775.1	0	NA			NA			SAG
	Pelagibacter ubique	GCA_028030785.1	0	NA			NA			SAG
	Pelagibacter ubique	GCA_028030935.1	0	NA			NA			SAG
	Pelagibacter ubique	GCA_028030945.1	0	NA			NA			SAG
	Pelagibacter ubique	GCA_028030995.1	0	NA			NA			SAG
	Pelagibacter ubique	GCA_028031095.1	0	NA			NA			SAG
	Pelagibacter ubique	GCA_028031175.1	0	NA			NA			SAG
	Pelagibacter ubique	GCA_028031215.1	0	NA			NA			SAG
	Pelagibacter ubique	GCA_028031255.1	0	NA			NA			SAG
	Pelagibacter ubique	GCA_028031335.1	0	NA			NA			SAG
	Pelagibacter ubique	GCA_028031395.1	0	NA			NA			SAG
	Pelagibacter ubique	GCA_028031455.1	1	RM_Type_II	Restriction-modification; detection of non-modified invading DNA	[1]	NA			SAG
	Pelagibacter ubique	GCA_028031515.1	0	NA			NA			SAG
	Pelagibacter ubique	GCA_028031555.1	0	NA			NA			SAG
	Pelagibacter ubique	GCA_028031615.1	0	NA			NA			SAG
	Pelagibacter ubique	GCA_028031675.1	0	NA			NA			SAG
	Pelagibacter ubique	GCA_028031735.1	0	NA			NA			SAG
	Pelagibacter ubique	GCA_028031795.1	0	NA			NA			SAG
	Pelagibacter ubique	GCA_028031805.1	0	NA			NA			SAG
	Pelagibacter ubique	GCA_028031835.1	0	NA			NA			SAG
	Pelagibacter ubique	GCA_028031845.1	0	NA			NA			SAG
	Pelagibacter ubique	GCA_028104695.1	0	NA			NA			SAG
	Pelagibacter ubique	GCA_028104815.1	0	NA			NA			SAG
	Pelagibacter ubique	GCA_028105295.1	0	NA			NA			SAG
	Pelagibacter ubique	GCA_028105815.1	0	NA			NA			SAG
	Pelagibacter ubique	GCA_028108845.1	0	NA			NA			SAG
	Pelagibacter ubique	GCA_028109585.1	1	RM_Type_II	Restriction-modification; detection of non-modified invading DNA	[1]	NA			SAG
	Pelagibacter ubique	GCA_028112905.1	0	NA			NA			SAG
	Pelagibacter ubique	GCA_028112985.1	0	NA			NA			SAG
	Pelagibacter ubique	GCA_028113305.1	0	NA			NA			SAG
	Pelagibacter ubique	GCA_028113675.1	0	NA			NA			SAG
	Pelagibacter ubique	GCA_028115085.1	0	NA			NA			SAG
	Pelagibacter ubique	GCA_028118245.1	0	NA			NA			SAG
	Pelagibacter ubique	GCA_028118265.1	0	NA			NA			SAG
	Pelagibacter ubique	GCA_028118345.1	0	NA			NA			SAG
	Pelagibacter ubique	GCA_028118385.1	0	NA			NA			SAG
	Pelagibacter ubique	GCA_028118405.1	0	NA			NA			SAG
	Pelagibacter ubique	GCA_028118445.1	0	NA			NA			SAG
	Pelagibacter ubique	GCA_028118505.1	0	NA			NA			SAG
	Pelagibacter ubique	GCA_028118545.1	0	NA			NA			SAG
	Pelagibacter ubique	GCA_028118565.1	0	NA			NA			SAG
	Pelagibacter ubique	GCA_028118645.1	0	NA			NA			SAG
	Pelagibacter ubique	GCA_028118685.1	0	NA			NA			SAG
	Pelagibacter ubique	GCA_028118725.1	0	NA			NA			SAG
	Pelagibacter ubique	GCA_028118785.1	0	NA			NA			SAG
	Pelagibacter ubique	GCA_028119415.1	0	NA			NA			SAG
	Pelagibacter ubique	GCA_028119535.1	0	NA			NA			SAG
	Pelagibacter ubique	GCA_028120545.1	1	RM_Type_IIG	Restriction-modification; detection of non-modified invading DNA	[1]	NA			SAG
	Pelagibacter ubique	GCA_028120685.1	0	NA			NA			SAG
	Pelagibacter ubique	GCA_028121145.1	0	NA			NA			SAG
	Pelagibacter ubique	GCA_028121605.1	1	RM_Type_II	Restriction-modification; detection of non-modified invading DNA	[1]	NA			SAG
	Pelagibacter ubique	GCA_028121795.1	0	NA			NA			SAG
	Pelagibacter ubique	GCA_028122065.1	0	NA			NA			SAG
	Pelagibacter ubique	GCA_028122675.1	0	NA			NA			SAG
	Pelagibacter ubique	GCA_028141865.1	0	NA			NA			SAG
	Pelagibacter ubique	GCA_028142205.1	0	NA			NA			SAG
	Pelagibacter ubique	GCA_028142255.1	0	NA			NA			SAG
	Pelagibacter ubique	GCA_028150365.1	0	NA			NA			SAG
	Pelagibacter ubique	GCA_028151605.1	0	NA			NA			SAG
	Pelagibacter ubique	GCA_028217595.1	0	NA			NA			SAG
	Pelagibacter ubique	GCA_028218535.1	0	NA			NA			SAG
	Pelagibacter ubique	GCA_028241235.1	0	NA			NA			SAG
	Pelagibacter ubique	GCA_028242925.1	0	NA			NA			SAG
	Pelagibacter ubique	GCA_028251395.1	0	NA			NA			SAG
	Pelagibacter ubique	GCA_028265365.1	0	NA			NA			SAG
	Pelagibacter ubique	GCA_028336155.1	0	NA			NA			SAG
	Pelagibacter ubique	GCA_028336185.1	0	NA			NA			SAG
	Pelagibacter ubique	GCA_028336375.1	1	RM_Type_II	Restriction-modification; detection of non-modified invading DNA	[1]	NA			SAG
	Pelagibacter ubique	GCA_028336665.1	0	NA			NA			SAG
	Pelagibacter ubique	GCA_028336725.1	0	NA			NA			SAG
	Pelagibacter ubique	GCA_028337145.1	0	NA			NA			SAG
	Pelagibacter ubique	GCA_028337225.1	0	NA			NA			SAG
	Pelagibacter ubique	GCA_028348995.1	0	NA			NA			SAG
	Pelagibacter ubique	GCA_028349365.1	0	NA			NA			SAG
	Pelagibacter ubique	GCA_028350005.1	0	NA			NA			SAG
	Pelagibacter ubique	GCA_028350175.1	0	NA			NA			SAG
	Pelagibacter ubique	GCA_028351855.1	0	NA			NA			SAG
	Pelagibacter ubique	GCA_028352515.1	0	NA			NA			SAG
	Pelagibacter ubique	GCA_028353755.1	0	NA			NA			SAG
	Pelagibacter ubique	GCA_028354675.1	1	RM_Type_II	Restriction-modification; detection of non-modified invading DNA	[1]	NA			SAG
	Pelagibacter ubique	GCA_028355355.1	1	RM_Type_IV	Restriction-modification; detection of non-modified invading DNA	[1]	NA			SAG
	Pelagibacter ubique	GCA_028355475.1	1	SspBCDE	phosphorthioate modification of ribophosphate backbone of DNA	[1]	NA			SAG
	Pelagibacter ubique	GCA_028356075.1	0	NA			NA			SAG
	Pelagibacter ubique	GCA_028356255.1	0	NA			NA			SAG
	Pelagibacter ubique	GCA_028356315.1	0	NA			NA			SAG
	Pelagibacter ubique	GCA_028357215.1	0	NA			NA			SAG
	Pelagibacter ubique	GCA_028357235.1	0	NA			NA			SAG
	Pelagibacter ubique	GCA_028357395.1	0	NA			NA			SAG
	Pelagibacter ubique	GCA_028357695.1	0	NA			NA			SAG
	Pelagibacter ubique	GCA_028357795.1	0	NA			NA			SAG
	Pelagibacter ubique	GCA_028371115.1	0	NA			NA			SAG
	Pelagibacter ubique	GCA_028371415.1	0	NA			NA			SAG
	Pelagibacter ubique	GCA_028371555.1	0	NA			NA			SAG
	Pelagibacter ubique	GCA_028371815.1	0	NA			NA			SAG
	Pelagibacter ubique	GCA_028371895.1	0	NA			NA			SAG
	Pelagibacter ubique	GCA_028371935.1	2	SspBCDE	phosphorthioate modification of ribophosphate backbone of DNA	[1]	ShosTA	Toxin/anti-toxin system; mutation in ssDNA binding protein; inhibition of host RNA polymerase and DNA primase/helicase	[2]	SAG
	Pelagibacter ubique	GCA_028373265.1	0	NA			NA			SAG
	Pelagibacter ubique	GCA_028373815.1	0	NA			NA			SAG
	Pelagibacter ubique	GCA_028374135.1	0	NA			NA			SAG
	Pelagibacter ubique	GCA_028375905.1	0	NA			NA			SAG
	Pelagibacter ubique	GCA_028376045.1	0	NA			NA			SAG
	Pelagibacter ubique	GCA_028376385.1	0	NA			NA			SAG
	Pelagibacter ubique	GCA_028377105.1	0	NA			NA			SAG
	Pelagibacter ubique	GCA_028377165.1	0	NA			NA			SAG
	Pelagibacter ubique	GCA_028378325.1	0	NA			NA			SAG
	Pelagibacter ubique	GCA_028378485.1	2	RM_Type_II	Restriction-modification; detection of non-modified invading DNA	[1]	RM_Type_I	Restriction-modification; detection of non-modified invading DNA	[1]	SAG
	Pelagibacter ubique	GCA_028378845.1	0	NA			NA			SAG
	Pelagibacter ubique	GCA_028379045.1	0	NA			NA			SAG
	Pelagibacter ubique	GCA_028379055.1	0	NA			NA			SAG
	Pelagibacter ubique	GCA_028379965.1	0	NA			NA			SAG
	Pelagibacter ubique	GCA_028381905.1	0	NA			NA			SAG
	Pelagibacter ubique	GCA_028385605.1	0	NA			NA			SAG
	Pelagibacter ubique	GCA_028385785.1	0	NA			NA			SAG
	Pelagibacter ubique	GCA_028385865.1	0	NA			NA			SAG
	Pelagibacter ubique	GCA_028385995.1	0	NA			NA			SAG
	Pelagibacter ubique	GCA_028389775.1	0	NA			NA			SAG
	Pelagibacter ubique	GCA_028415255.1	0	NA			NA			SAG
	Pelagibacter ubique	GCA_028415425.1	0	NA			NA			SAG
	Pelagibacter ubique	GCA_028415485.1	0	NA			NA			SAG
	Pelagibacter ubique	GCA_028415515.1	0	NA			NA			SAG
	Pelagibacter ubique	GCA_028415575.1	0	NA			NA			SAG
	Pelagibacter ubique	GCA_028415615.1	0	NA			NA			SAG
	Pelagibacter ubique	GCA_028415795.1	0	NA			NA			SAG
	Pelagibacter ubique	GCA_028416195.1	0	NA			NA			SAG
	Pelagibacter ubique	GCA_028416455.1	0	NA			NA			SAG
	Pelagibacter ubique	GCA_028448765.1	0	NA			NA			SAG
	Pelagibacter ubique	GCA_028449105.1	0	NA			NA			SAG
	Pelagibacter ubique	GCA_028449625.1	0	NA			NA			SAG
	Pelagibacter ubique	GCA_028449645.1	0	NA			NA			SAG
	Pelagibacter ubique	GCA_028508475.1	0	NA			NA			SAG
	Pelagibacter ubique	GCA_028508735.1	0	NA			NA			SAG
	Pelagibacter ubique	GCA_028508975.1	0	NA			NA			SAG
	Pelagibacter ubique	GCA_028532625.1	0	NA			NA			SAG
	Pelagibacter ubique	GCA_030575415.1	0	NA			NA			MAG
	Pelagibacter ubique	GCA_905478125.1	0	NA			NA			MAG
GTDB-tk classification	MAG ID	Bin ID	Defence_system_subtype1	Function	Reference
Pelagibacterales	U_MB70	06052020-am_METABAT__70-contigs	0	NA	NA
Pelagibacterales	D_MB98	07052020-pm_METABAT__98-contigs	0	NA	NA
Pelagibacterales	AB_MB223	13052020_METABAT__223-contigs	0	NA	NA
Pelagibacterales	AC_MB128_1	15052020_METABAT__128_1-contigs	0	NA	NA
Pelagibacterales	K_MB233_1	17042020_METABAT__233_1-contigs	0	NA	NA
Pelagibacterales	AK_MB198_1	20052020_METABAT__198_1-contigs	0	NA	NA
Pelagibacterales	AI_MB3_1	22042020_METABAT__3_1-contigs	0	NA	NA
Pelagibacterales	AI_MB285	22042020_METABAT_285-contigs	0	NA	NA
Pelagibacterales	D_MB33_1	26032020_METABAT__33_1-contigs	0	NA	NA
Pelagibacterales	X_MB98	26032020_METABAT__98-contigs	0	NA	NA
Pelagibacterales	O_MB120	27042020_METABAT__120-contigs	0	NA	NA
Pelagibacterales	P_MB25	29042020_METABAT__25-contigs	0	NA	NA
Pelagibacterales	P_MB56_1	29042020_METABAT__56_1-contigs	0	NA	NA
Pelagibacterales	AE_MB26	30032020_METABAT__26-contigs	0	NA	NA
	References
	[1]	Georjon & Bernheim (2023) The highly diverse antiphage defence systems of bacteria Nature Reviews Microbiology
	[2]	Kelly et al. (2023) Toxin-antitoxin systems as mediators of phage defence and the implications for abortive infection

## Sheet: TableS5
Supplementary data 5 - DRAM annotation output of phage reference genomes.
Viral_genomes	scaffold	gene_position	start_position	end_position	strandedness	rank	ko_id	kegg_hit	uniref_id	uniref_hit	uniref_taxonomy	uniref_RBH	uniref_identity	uniref_bitScore	uniref_eVal	peptidase_id	peptidase_family	peptidase_hit	peptidase_RBH	peptidase_bitScore	peptidase_eVal	peptidase_identity	pfam_hits	vogdb_id	vogdb_hits	vogdb_categories	heme_regulatory_motif_count	cazy_id	cazy_hits
HTVC031P	MH598800	1	1	255	1	C			A0A4Y1NTW9_9CAUD	UniRef90_A0A4Y1NTW9 Uncharacterized protein n=1 Tax=Pelagibacter phage HTVC031P TaxID=2283017 RepID=A0A4Y1NTW9_9CAUD	Pelagibacter phage HTVC031P	FALSE	0.985	177	3.927e-49												0
HTVC031P	MH598800	2	364	528	1	C			A0A4Y1NTV4_9CAUD	UniRef90_A0A4Y1NTV4 Uncharacterized protein n=1 Tax=Pelagibacter phage HTVC031P TaxID=2283017 RepID=A0A4Y1NTV4_9CAUD	Pelagibacter phage HTVC031P	FALSE	0.951	110	1.511e-26												0
HTVC031P	MH598800	3	533	844	1	C			A0A4Y1NTW5_9CAUD	UniRef90_A0A4Y1NTW5 Uncharacterized protein n=1 Tax=Pelagibacter phage HTVC031P TaxID=2283017 RepID=A0A4Y1NTW5_9CAUD	Pelagibacter phage HTVC031P	FALSE	0.961	211	2.13e-60								Protein of unknown function (DUF3574) [PF12098.11]				0
HTVC031P	MH598800	4	870	1130	1	C			A0A4Y1NUD3_9CAUD	UniRef90_A0A4Y1NUD3 Uncharacterized protein n=1 Tax=Pelagibacter phage HTVC031P TaxID=2283017 RepID=A0A4Y1NUD3_9CAUD	Pelagibacter phage HTVC031P	FALSE	0.977	179	6.501e-50												0
HTVC031P	MH598800	5	1130	1291	1	E																					0
HTVC031P	MH598800	6	1399	1530	1	C			A0A4Y1NUE4_9CAUD	UniRef90_A0A4Y1NUE4 Uncharacterized protein n=1 Tax=Pelagibacter phage HTVC031P TaxID=2283017 RepID=A0A4Y1NUE4_9CAUD	Pelagibacter phage HTVC031P	FALSE	0.965	90	1.249e-19												0
HTVC031P	MH598800	7	1530	1838	1	C			A0A4Y1NTW6_9CAUD	UniRef90_A0A4Y1NTW6 Uncharacterized protein n=1 Tax=Pelagibacter phage HTVC031P TaxID=2283017 RepID=A0A4Y1NTW6_9CAUD	Pelagibacter phage HTVC031P	FALSE	0.976	212	5.729e-61												0
HTVC031P	MH598800	8	1840	2067	1	C			A0A4Y1NTV7_9CAUD	UniRef90_A0A4Y1NTV7 Uncharacterized protein n=1 Tax=Pelagibacter phage HTVC031P TaxID=2283017 RepID=A0A4Y1NTV7_9CAUD	Pelagibacter phage HTVC031P	FALSE	0.957	153	4.412e-41									VOG21032	REFSEQ hypothetical protein; Xu	Xu	0
HTVC031P	MH598800	9	2183	2365	1	C			A0A4Y1NTX0_9CAUD	UniRef90_A0A4Y1NTX0 Uncharacterized protein n=1 Tax=Pelagibacter phage HTVC031P TaxID=2283017 RepID=A0A4Y1NTX0_9CAUD	Pelagibacter phage HTVC031P	FALSE	0.925	119	2.638e-29												0
HTVC031P	MH598800	10	2355	2717	1	C			A0A4Y1NVI4_9CAUD	UniRef90_A0A4Y1NVI4 Uncharacterized protein n=1 Tax=Pelagibacter phage HTVC031P TaxID=2283017 RepID=A0A4Y1NVI4_9CAUD	Pelagibacter phage HTVC031P	FALSE	0.933	237	3.112e-69												0
HTVC031P	MH598800	11	2775	5222	1	B			A0A7S5YAF8_9CAUD	UniRef90_A0A7S5YAF8 DNA-directed RNA polymerase n=2 Tax=unclassified Pelagivirus TaxID=2749216 RepID=A0A7S5YAF8_9CAUD	unclassified Pelagivirus	TRUE	0.911	1551	0								DNA-dependent RNA polymerase [PF00940.22]; DNA-directed RNA polymerase N-terminal [PF14700.9]	VOG00593	sp|P00573|RPOL_BPT7 T7 RNA polymerase; XhXr	Xh;Xr	0
HTVC031P	MH598800	12	5258	5872	1	B			A0A4Y1NTX8_9CAUD	UniRef90_A0A4Y1NTX8 Single-stranded DNA-binding protein n=2 Tax=unclassified Pelagivirus TaxID=2749216 RepID=A0A4Y1NTX8_9CAUD	unclassified Pelagivirus	TRUE	0.939	404	1.796e-125									VOG00207	sp|P20313|SSB_BPT3 Single-stranded DNA-binding protein; Xr	Xr	0
HTVC031P	MH598800	13	5835	6248	1	C			A0A4Y1NTW4_9CAUD	UniRef90_A0A4Y1NTW4 Endodeoxyribonuclease I n=2 Tax=unclassified Pelagivirus TaxID=2749216 RepID=A0A4Y1NTW4_9CAUD	unclassified Pelagivirus	FALSE	0.994	290	2.956e-87								Phage endonuclease I [PF05367.14]	VOG00133	sp|P15075|HDNUC_BPT4 Head completion nuclease; Xu	Xu	0
HTVC031P	MH598800	14	6245	6670	1	C			A0A4Y1NTX6_9CAUD	UniRef90_A0A4Y1NTX6 Lysozyme n=1 Tax=Pelagibacter phage HTVC031P TaxID=2283017 RepID=A0A4Y1NTX6_9CAUD	Pelagibacter phage HTVC031P	FALSE	0.984	295	5.915e-89								N-acetylmuramoyl-L-alanine amidase [PF01510.28]	VOG22523	sp|P00806|ENLYS_BPT7 Endolysin; XhXp	Xp;Xh	0
HTVC031P	MH598800	15	6742	8340	1	B	K21502	DNA primase/helicase [EC:2.7.7.- 5.6.2.3]	A0A4Y1NUE6_9CAUD	UniRef90_A0A4Y1NUE6 DNA primase n=1 Tax=Pelagibacter phage HTVC031P TaxID=2283017 RepID=A0A4Y1NUE6_9CAUD	Pelagibacter phage HTVC031P	TRUE	0.982	1103	0								DnaB-like helicase C terminal domain [PF03796.18]; Toprim-like [PF13155.9]; AAA domain [PF13481.9]; KaiC [PF06745.16]	VOG00130	sp|P04530|HELIC_BPT4 DnaB-like replicative helicase; XhXr	Xh;Xr	0
HTVC031P	MH598800	16	8330	8569	1	C			A0A4Y1NUF5_9CAUD	UniRef90_A0A4Y1NUF5 Uncharacterized protein n=1 Tax=Pelagibacter phage HTVC031P TaxID=2283017 RepID=A0A4Y1NUF5_9CAUD	Pelagibacter phage HTVC031P	FALSE	0.914	153	5.387e-41									VOG21042	REFSEQ hypothetical protein; Xu	Xu	0
HTVC031P	MH598800	17	8572	8853	1	C			A0A4Y1NTX9_9CAUD	UniRef90_A0A4Y1NTX9 Uncharacterized protein n=1 Tax=Pelagibacter phage HTVC031P TaxID=2283017 RepID=A0A4Y1NTX9_9CAUD	Pelagibacter phage HTVC031P	FALSE	0.992	197	6.066e-56									VOG12546	REFSEQ hypothetical protein; Xu	Xu	0
HTVC031P	MH598800	18	8850	10586	1	B			A0A4Y1NTW8_9CAUD	UniRef90_A0A4Y1NTW8 DNA polymerase n=1 Tax=Pelagibacter phage HTVC031P TaxID=2283017 RepID=A0A4Y1NTW8_9CAUD	Pelagibacter phage HTVC031P	TRUE	0.982	1199	0								DNA polymerase family A [PF00476.23]; RNase_H superfamily [PF13482.9]	VOG00844	sp|O64235|DPOL_BPMD2 DNA polymerase; XhXr	Xh;Xr	0
HTVC031P	MH598800	19	10573	10941	1	C			A0A4Y1NTY0_9CAUD	UniRef90_A0A4Y1NTY0 Uncharacterized protein n=1 Tax=Pelagibacter phage HTVC031P TaxID=2283017 RepID=A0A4Y1NTY0_9CAUD	Pelagibacter phage HTVC031P	FALSE	1	263	3.026e-78									VOG12548	REFSEQ hypothetical protein; Xu	Xu	0
HTVC031P	MH598800	20	10949	11698	1	B			A0A4Y1NVK4_9CAUD	UniRef90_A0A4Y1NVK4 Exonuclease n=1 Tax=Pelagibacter phage HTVC031P TaxID=2283017 RepID=A0A4Y1NVK4_9CAUD	Pelagibacter phage HTVC031P	TRUE	0.968	510	2.979e-161								5'-3' exonuclease, N-terminal resolvase-like domain [PF02739.19]; 5'-3' exonuclease, C-terminal SAM fold [PF01367.23]	VOG02459	sp|P13319|RNH_BPT4 Ribonuclease H; Xr	Xr	0
HTVC031P	MH598800	21	11686	11910	1	C			A0A4Y1NTY3_9CAUD	UniRef90_A0A4Y1NTY3 Uncharacterized protein n=1 Tax=Pelagibacter phage HTVC031P TaxID=2283017 RepID=A0A4Y1NTY3_9CAUD	Pelagibacter phage HTVC031P	FALSE	1	162	2.893e-44								Protein of unknwon function (DUF3310) [PF11753.11]	VOG01136	REFSEQ hypothetical protein; Xu	Xu	0
HTVC031P	MH598800	22	11907	13661	1	B	K00525	ribonucleoside-diphosphate reductase alpha chain [EC:1.17.4.1]	A0A4Y1NTY7_9CAUD	UniRef90_A0A4Y1NTY7 Ribonucleoside-diphosphate reductase n=2 Tax=unclassified Pelagivirus TaxID=2749216 RepID=A0A4Y1NTY7_9CAUD	unclassified Pelagivirus	TRUE	0.967	1190	0								Ribonucleotide reductase, barrel domain [PF02867.18]; Ribonucleotide reductase, all-alpha domain [PF00317.24]	VOG00106	sp|P00452|RIR1_ECOLI Ribonucleoside-diphosphate reductase 1 subunit alpha; XhXr	Xh;Xr	0
HTVC031P	MH598800	23	13661	13759	1	E																					0
HTVC031P	MH598800	24	13769	13948	1	C			A0A4Y1NTX4_9CAUD	UniRef90_A0A4Y1NTX4 Uncharacterized protein n=1 Tax=Pelagibacter phage HTVC031P TaxID=2283017 RepID=A0A4Y1NTX4_9CAUD	Pelagibacter phage HTVC031P	FALSE	0.913	115	4.347e-28									VOG27519	REFSEQ hypothetical protein; Xu	Xu	0
HTVC031P	MH598800	25	13932	14084	1	C			A0A4Y1NTY4_9CAUD	UniRef90_A0A4Y1NTY4 Uncharacterized protein n=1 Tax=Pelagibacter phage HTVC031P TaxID=2283017 RepID=A0A4Y1NTY4_9CAUD	Pelagibacter phage HTVC031P	FALSE	0.986	106	2.929e-25												0
HTVC031P	MH598800	26	14081	15031	1	B	K00526	ribonucleoside-diphosphate reductase beta chain [EC:1.17.4.1]	M1I8A4_9CAUD	UniRef90_M1I8A4 Ribonucleoside-diphosphate reductase n=13 Tax=root TaxID=1 RepID=M1I8A4_9CAUD	root	TRUE	0.951	633	9.836e-203								Ribonucleotide reductase, small chain [PF00268.24]	VOG00878	sp|P69924|RIR2_ECOLI Ribonucleoside-diphosphate reductase 1 subunit beta; XhXr	Xh;Xr	0
HTVC031P	MH598800	27	15033	15239	1	C			A0A7S5YB00_9CAUD	UniRef90_A0A7S5YB00 Uncharacterized protein n=1 Tax=Pelagibacter phage Eistla EXVC025P TaxID=2736226 RepID=A0A7S5YB00_9CAUD	Pelagibacter phage Eistla EXVC025P	FALSE	0.877	126	6.989e-32									VOG00102	REFSEQ hypothetical protein; Xu	Xu	0
HTVC031P	MH598800	28	15242	15460	1	C			A0A4Y1NTY9_9CAUD	UniRef90_A0A4Y1NTY9 Uncharacterized protein n=1 Tax=Pelagibacter phage HTVC031P TaxID=2283017 RepID=A0A4Y1NTY9_9CAUD	Pelagibacter phage HTVC031P	FALSE	0.876	134	2.852e-34									VOG04157	REFSEQ hypothetical protein; Xu	Xu	0
HTVC031P	MH598800	29	15465	17027	1	B			A0A4Y1NTX5_9CAUD	UniRef90_A0A4Y1NTX5 Head-to-tail joining protein n=2 Tax=unclassified Pelagivirus TaxID=2749216 RepID=A0A4Y1NTX5_9CAUD	unclassified Pelagivirus	TRUE	0.921	1004	0								Bacteriophage head to tail connecting protein [PF12236.11]	VOG00412	sp|P03728|PORTL_BPT7 Portal protein; XpXrXs	Xp;Xr;Xs	0
HTVC031P	MH598800	30	17032	17787	1	B			A0A4Y1NTZ2_9CAUD	UniRef90_A0A4Y1NTZ2 Scaffolding protein n=1 Tax=Pelagibacter phage HTVC031P TaxID=2283017 RepID=A0A4Y1NTZ2_9CAUD	Pelagibacter phage HTVC031P	TRUE	0.906	477	7.58e-150								Phage T7 capsid assembly protein [PF05396.14]	VOG00221	sp|P20324|SCAF_BPT3 Capsid assembly scaffolding protein; Xs	Xs	0
HTVC031P	MH598800	31	17798	17905	1	E																					0
HTVC031P	MH598800	32	17907	18056	1	C			A0A4Y1NVM1_9CAUD	UniRef90_A0A4Y1NVM1 Uncharacterized protein n=2 Tax=unclassified Pelagivirus TaxID=2749216 RepID=A0A4Y1NVM1_9CAUD	unclassified Pelagivirus	FALSE	0.855	89	2.354e-19												0
HTVC031P	MH598800	33	18056	18301	1	C			A0A4Y1NTZ4_9CAUD	UniRef90_A0A4Y1NTZ4 DUF6321 domain-containing protein n=3 Tax=root TaxID=1 RepID=A0A4Y1NTZ4_9CAUD	root	FALSE	0.937	162	7.729e-44								Domain of unknown function (DUF6321) [PF19846.2]				0
HTVC031P	MH598800	34	18448	19425	1	B			A0A4Y1NTZ9_9CAUD	UniRef90_A0A4Y1NTZ9 Capsid protein n=2 Tax=unclassified Pelagivirus TaxID=2749216 RepID=A0A4Y1NTZ9_9CAUD	unclassified Pelagivirus	TRUE	0.92	627	1.692e-200								Phage capsid protein [PF19821.2]	VOG00874	sp|P19727|CAPSB_BPT7 Minor capsid protein; XrXs	Xr;Xs	0
HTVC031P	MH598800	35	19499	20104	1	B			A0A4Y1NTY5_9CAUD	UniRef90_A0A4Y1NTY5 Tail tubular protein A n=1 Tax=Pelagibacter phage HTVC031P TaxID=2283017 RepID=A0A4Y1NTY5_9CAUD	Pelagibacter phage HTVC031P	TRUE	0.93	394	5.678e-122								Tail tubular protein [PF17212.6]				0
HTVC031P	MH598800	36	20104	22596	1	B			A0A4Y1NTZ7_9CAUD	UniRef90_A0A4Y1NTZ7 Tail tubular protein B n=1 Tax=Pelagibacter phage HTVC031P TaxID=2283017 RepID=A0A4Y1NTZ7_9CAUD	Pelagibacter phage HTVC031P	TRUE	0.944	1646	0									VOG01412	sp|P03747|TUBE2_BPT7 Tail tubular protein gp12; XpXrXs	Xp;Xr;Xs	0
HTVC031P	MH598800	37	22597	23076	1	C			A0A4Y1NUH5_9CAUD	UniRef90_A0A4Y1NUH5 Uncharacterized protein n=2 Tax=unclassified Pelagivirus TaxID=2749216 RepID=A0A4Y1NUH5_9CAUD	unclassified Pelagivirus	FALSE	1	340	2.415e-104								Bacteriophage T7, probable scaffold protein Gp13 [PF11090.11]	VOG00810	sp|P03723|GP13_BPT7 Probable scaffold protein gp13; Xu	Xu	0
HTVC031P	MH598800	38	23079	23612	1	C			A0A4Y1NUI7_9CAUD	UniRef90_A0A4Y1NUI7 Uncharacterized protein n=1 Tax=Pelagibacter phage HTVC031P TaxID=2283017 RepID=A0A4Y1NUI7_9CAUD	Pelagibacter phage HTVC031P	FALSE	0.908	338	5.196e-103												0
HTVC031P	MH598800	39	23612	25729	1	B			A0A4Y1NU04_9CAUD	UniRef90_A0A4Y1NU04 Uncharacterized protein n=1 Tax=Pelagibacter phage HTVC031P TaxID=2283017 RepID=A0A4Y1NU04_9CAUD	Pelagibacter phage HTVC031P	TRUE	0.927	1369	0									VOG21043	REFSEQ hypothetical protein; Xu	Xu	0
HTVC031P	MH598800	40	25744	29781	1	B			A0A4Y1NTY8_9CAUD	UniRef90_A0A4Y1NTY8 Internal virion protein D n=1 Tax=Pelagibacter phage HTVC031P TaxID=2283017 RepID=A0A4Y1NTY8_9CAUD	Pelagibacter phage HTVC031P	TRUE	0.938	2647	0									VOG00862	REFSEQ hypothetical protein; Xu	Xu	0
HTVC031P	MH598800	41	29818	31668	1	B			A0A4Y1NU03_9CAUD	UniRef90_A0A4Y1NU03 Tail fiber n=1 Tax=Pelagibacter phage HTVC031P TaxID=2283017 RepID=A0A4Y1NU03_9CAUD	Pelagibacter phage HTVC031P	TRUE	0.864	1105	0								Phage T7 tail fibre protein [PF03906.17]	VOG00230	REFSEQ putative phage-related tail fiber protein; Xu	Xu	0
HTVC031P	MH598800	42	31681	32565	1	B			A0A4Y1NVP1_9CAUD	UniRef90_A0A4Y1NVP1 Uncharacterized protein n=1 Tax=Pelagibacter phage HTVC031P TaxID=2283017 RepID=A0A4Y1NVP1_9CAUD	Pelagibacter phage HTVC031P	TRUE	0.962	597	1.373e-190									VOG00680	REFSEQ hypothetical protein; Xu	Xu	0
HTVC031P	MH598800	43	32585	32812	1	C			A0A4Y1NU05_9CAUD	UniRef90_A0A4Y1NU05 Uncharacterized protein n=1 Tax=Pelagibacter phage HTVC031P TaxID=2283017 RepID=A0A4Y1NU05_9CAUD	Pelagibacter phage HTVC031P	FALSE	0.899	143	1.657e-37												0
HTVC031P	MH598800	44	32844	33584	1	B			A0A4Y1NU10_9CAUD	UniRef90_A0A4Y1NU10 IPT/TIG domain-containing protein n=1 Tax=Pelagibacter phage HTVC031P TaxID=2283017 RepID=A0A4Y1NU10_9CAUD	Pelagibacter phage HTVC031P	TRUE	0.881	452	1.849e-141												0
HTVC031P	MH598800	45	33584	34948	1	B			A0A4Y1NTZ6_9CAUD	UniRef90_A0A4Y1NTZ6 Lectin domain containing protein n=1 Tax=Pelagibacter phage HTVC031P TaxID=2283017 RepID=A0A4Y1NTZ6_9CAUD	Pelagibacter phage HTVC031P	TRUE	0.983	944	1.733e-307								Concanavalin A-like lectin/glucanases superfamily [PF13385.9]	VOG00202	REFSEQ hypothetical protein; Xu	Xu	0
HTVC031P	MH598800	46	34948	35982	1	B			A0A4Y1NU08_9CAUD	UniRef90_A0A4Y1NU08 Uncharacterized protein n=1 Tax=Pelagibacter phage HTVC031P TaxID=2283017 RepID=A0A4Y1NU08_9CAUD	Pelagibacter phage HTVC031P	TRUE	0.958	695	1.187e-223									VOG00202	REFSEQ hypothetical protein; Xu	Xu	0
HTVC031P	MH598800	47	35985	36224	1	C			A0A4Y1NUJ1_9CAUD	UniRef90_A0A4Y1NUJ1 Uncharacterized protein n=1 Tax=Pelagibacter phage HTVC031P TaxID=2283017 RepID=A0A4Y1NUJ1_9CAUD	Pelagibacter phage HTVC031P	FALSE	0.91	153	1.014e-40									VOG00664	REFSEQ hemolysin XhlA family protein; Xu	Xu	0
HTVC031P	MH598800	48	36305	36481	1	C			A0A4Y1NUL0_9CAUD	UniRef90_A0A4Y1NUL0 Uncharacterized protein n=1 Tax=Pelagibacter phage HTVC031P TaxID=2283017 RepID=A0A4Y1NUL0_9CAUD	Pelagibacter phage HTVC031P	FALSE	0.918	114	1.069e-27									VOG12547	REFSEQ hypothetical protein; Xu	Xu	0
HTVC031P	MH598800	49	36469	36678	1	C			A0A4Y1NU16_9CAUD	UniRef90_A0A4Y1NU16 Uncharacterized protein n=1 Tax=Pelagibacter phage HTVC031P TaxID=2283017 RepID=A0A4Y1NU16_9CAUD	Pelagibacter phage HTVC031P	FALSE	0.976	144	4.744e-38												0
HTVC031P	MH598800	50	36675	36797	1	C			A0A4Y1NTZ8_9CAUD	UniRef90_A0A4Y1NTZ8 Uncharacterized protein n=1 Tax=Pelagibacter phage HTVC031P TaxID=2283017 RepID=A0A4Y1NTZ8_9CAUD	Pelagibacter phage HTVC031P	FALSE	1	91	2.989e-20									VOG12549	REFSEQ hypothetical protein; Xu	Xu	0
HTVC031P	MH598800	51	36801	37232	1	C			A0A4Y1NU13_9CAUD	UniRef90_A0A4Y1NU13 Uncharacterized protein n=4 Tax=root TaxID=1 RepID=A0A4Y1NU13_9CAUD	root	FALSE	0.918	277	1.322e-82									VOG22909	REFSEQ hypothetical protein; Xu	Xu	0
HTVC031P	MH598800	52	37236	37601	1	C			A0A4Y1NU19_9CAUD	UniRef90_A0A4Y1NU19 Uncharacterized protein n=1 Tax=Pelagibacter phage HTVC031P TaxID=2283017 RepID=A0A4Y1NU19_9CAUD	Pelagibacter phage HTVC031P	FALSE	0.897	229	2.485e-66									VOG12544	REFSEQ Fibrinogen-like coiled coil protein; Xu	Xu	0
HTVC031P	MH598800	53	37582	37800	1	C			A0A6S4PIK3_9CAUD	UniRef90_A0A6S4PIK3 Uncharacterized protein n=3 Tax=Viruses TaxID=10239 RepID=A0A6S4PIK3_9CAUD	Viruses	FALSE	0.86	131	2.618e-33									VOG12545	REFSEQ hypothetical protein; Xu	Xu	0
HTVC031P	MH598800	54	37861	38118	1	C			A0A4Y1NU15_9CAUD	UniRef90_A0A4Y1NU15 Uncharacterized protein n=1 Tax=Pelagibacter phage HTVC031P TaxID=2283017 RepID=A0A4Y1NU15_9CAUD	Pelagibacter phage HTVC031P	FALSE	0.94	170	1.226e-46									VOG12550	REFSEQ hypothetical protein; Xu	Xu	0
HTVC031P	MH598800	55	38111	39751	1	B			A0A4Y1NU22_9CAUD	UniRef90_A0A4Y1NU22 Terminase, large subunit n=2 Tax=unclassified Pelagivirus TaxID=2749216 RepID=A0A4Y1NU22_9CAUD	unclassified Pelagivirus	TRUE	0.967	1113	0								Terminase RNaseH-like domain [PF17289.5]	VOG00563	sp|P10310|TERL_BPT3 Terminase, large subunit; XhXr	Xh;Xr	0
HTVC031P	MH598800	56	39753	40292	1	B			A0A4Y1NU07_9CAUD	UniRef90_A0A4Y1NU07 Putative peptidase n=1 Tax=Pelagibacter phage HTVC031P TaxID=2283017 RepID=A0A4Y1NU07_9CAUD	Pelagibacter phage HTVC031P	TRUE	0.974	370	4.545e-114								Bacterial toxin homologue of phage lysozyme, C-term [PF16754.8]				0
HTVC027P	MN698241	1	1	387	1	C			A0A382JAY0_9ZZZZ	UniRef90_A0A382JAY0 Uncharacterized protein n=1 Tax=marine metagenome TaxID=408172 RepID=A0A382JAY0_9ZZZZ	marine metagenome	FALSE	0.592	148	3.372e-38									VOG10640	REFSEQ hypothetical protein; Xu	Xu	0
HTVC027P	MN698241	2	463	1023	1	C			A0A1Z8TQ00_9GAMM	UniRef90_A0A1Z8TQ00 Uncharacterized protein n=2 Tax=Cellvibrionales TaxID=1706369 RepID=A0A1Z8TQ00_9GAMM	Cellvibrionales	FALSE	0.598	198	1.748e-54									VOG02137	REFSEQ hypothetical protein; Xu	Xu	0
HTVC027P	MN698241	3	1045	1815	1	B			A0A1Z8TPW0_9GAMM	UniRef90_A0A1Z8TPW0 Uncharacterized protein n=2 Tax=Cellvibrionales TaxID=1706369 RepID=A0A1Z8TPW0_9GAMM	Cellvibrionales	TRUE	0.782	411	9.504e-127									VOG08165	REFSEQ hypothetical protein; Xu	Xu	0
HTVC027P	MN698241	4	1868	3496	1	B			A0A2D7PG40_9PROT	UniRef90_A0A2D7PG40 Uncharacterized protein n=1 Tax=Candidatus Pelagibacter sp. TaxID=2024849 RepID=A0A2D7PG40_9PROT	Candidatus Pelagibacter sp.	TRUE	0.518	525	5.051e-161												0
HTVC027P	MN698241	5	3493	4200	1	C			A0A2D8ENM6_9PROT	UniRef90_A0A2D8ENM6 Uncharacterized protein n=1 Tax=Hyphomonas sp. TaxID=87 RepID=A0A2D8ENM6_9PROT	Hyphomonas sp.	FALSE	0.742	335	5.04e-101												0
HTVC027P	MN698241	6	4184	5611	1	B			A0A2D8ENM5_9PROT	UniRef90_A0A2D8ENM5 DNA helicase n=1 Tax=Hyphomonas sp. TaxID=87 RepID=A0A2D8ENM5_9PROT	Hyphomonas sp.	TRUE	0.763	739	4.329e-236								UvrD/REP helicase N-terminal domain [PF00580.24]; AAA domain [PF13245.9]; UvrD-like helicase C-terminal domain [PF13361.9]; UvrD-like helicase C-terminal domain [PF13538.9]	VOG02603	sp|Q9USU3|FBH1_SCHPO F-box DNA helicase protein 1; Xh	Xh	0
HTVC027P	MN698241	7	5608	5856	1	C			A0A2D8ENN2_9PROT	UniRef90_A0A2D8ENN2 Uncharacterized protein n=1 Tax=Hyphomonas sp. TaxID=87 RepID=A0A2D8ENN2_9PROT	Hyphomonas sp.	FALSE	0.766	130	5.892e-33								Protein of unknwon function (DUF3310) [PF11753.11]				0
HTVC027P	MN698241	8	5856	6041	1	C			A0A3C0FZ20_9FLAO	UniRef90_A0A3C0FZ20 Uncharacterized protein n=1 Tax=Maribacter sp. TaxID=1897614 RepID=A0A3C0FZ20_9FLAO	Maribacter sp.	FALSE	0.738	89	4.354e-19									VOG04725	REFSEQ hypothetical protein; Xu	Xu	1
HTVC027P	MN698241	9	6034	6219	1	E																					0
HTVC027P	MN698241	10	6216	8165	1	B			A0A2D8ENL3_9PROT	UniRef90_A0A2D8ENL3 DNA polymerase I n=1 Tax=Hyphomonas sp. TaxID=87 RepID=A0A2D8ENL3_9PROT	Hyphomonas sp.	TRUE	0.817	1081	0								DNA polymerase family A [PF00476.23]; 3'-5' exonuclease [PF01612.23]	VOG00844	sp|O64235|DPOL_BPMD2 DNA polymerase; XhXr	Xh;Xr	0
HTVC027P	MN698241	11	8172	8819	1	B			X0VM93_9ZZZZ	UniRef90_X0VM93 Uncharacterized protein n=1 Tax=marine sediment metagenome TaxID=412755 RepID=X0VM93_9ZZZZ	marine sediment metagenome	TRUE	0.958	429	5.174e-134									VOG07455	REFSEQ phosphoribosylaminoimidazole synthetase; Xu	Xu	0
HTVC027P	MN698241	12	8812	8970	1	E																					0
HTVC027P	MN698241	13	8980	9291	1	C			A0A2D9PVB0_9GAMM	UniRef90_A0A2D9PVB0 Rx_N domain-containing protein n=1 Tax=Pseudomonadales bacterium TaxID=1891229 RepID=A0A2D9PVB0_9GAMM	Pseudomonadales bacterium	FALSE	0.877	190	2.933e-53												0
HTVC027P	MN698241	14	9300	9833	1	C			A0A0F7L9N0_9VIRU	UniRef90_A0A0F7L9N0 Uncharacterized protein n=1 Tax=uncultured marine virus TaxID=186617 RepID=A0A0F7L9N0_9VIRU	uncultured marine virus	FALSE	0.526	177	3.978e-47												0
HTVC027P	MN698241	15	9830	10252	1	C			A0A3E0RJF5_9BACT	UniRef90_A0A3E0RJF5 Uncharacterized protein n=1 Tax=Bacteroidetes bacterium TaxID=1898104 RepID=A0A3E0RJF5_9BACT	Bacteroidetes bacterium	FALSE	0.715	202	9.472e-57									VOG12544	REFSEQ Fibrinogen-like coiled coil protein; Xu	Xu	0
HTVC027P	MN698241	16	10236	10460	1	C			D6PEJ9_9CAUD	UniRef90_D6PEJ9 Uncharacterized protein n=5 Tax=root TaxID=1 RepID=D6PEJ9_9CAUD	root	FALSE	0.8	119	3.882e-29									VOG12545	REFSEQ hypothetical protein; Xu	Xu	0
HTVC027P	MN698241	17	10460	10936	1	C	K08640	zinc D-Ala-D-Ala carboxypeptidase [EC:3.4.17.14]	A0A2D8BYI3_9PROT	UniRef90_A0A2D8BYI3 Peptidase M15 n=1 Tax=Maricaulis sp. TaxID=1486257 RepID=A0A2D8BYI3_9PROT	Maricaulis sp.	FALSE	0.944	315	1.364e-95	MER0172334	M15A	MER0172334 - subfamily M15A non-peptidase homologues () [M15.UNA]#M15A#{peptidase unit: 3-145}~source ZP_02190194~	FALSE	144	1.672e-38	0.535	Peptidase M15 [PF08291.14]	VOG01064	REFSEQ hypothetical protein; Xu	Xu	0
HTVC027P	MN698241	18	10929	11138	1	C			A0A2D8EV99_9PROT	UniRef90_A0A2D8EV99 Uncharacterized protein n=1 Tax=Hyphomonas sp. TaxID=87 RepID=A0A2D8EV99_9PROT	Hyphomonas sp.	FALSE	0.847	118	5.706e-29												0
HTVC027P	MN698241	19	11131	11268	1	C			D6PJY8_9ZZZZ	UniRef90_D6PJY8 Uncharacterized protein n=1 Tax=uncultured organism MedDCM-OCT-S04-C369 TaxID=743614 RepID=D6PJY8_9ZZZZ	uncultured organism MedDCM-OCT-S04-C369	FALSE	0.78	73	1.2e-13									VOG21031	REFSEQ hypothetical protein; Xu	Xu	0
HTVC027P	MN698241	20	11295	11576	-1	E																					0
HTVC027P	MN698241	21	11641	11820	1	C			A0A359MBY8_9FLAO	UniRef90_A0A359MBY8 Uncharacterized protein n=1 Tax=Flavobacteriaceae bacterium TaxID=1871037 RepID=A0A359MBY8_9FLAO	Flavobacteriaceae bacterium	FALSE	0.734	86	6.862e-18												0
HTVC027P	MN698241	22	11792	12082	1	C			A0A359MBX5_9FLAO	UniRef90_A0A359MBX5 Uncharacterized protein n=1 Tax=Flavobacteriaceae bacterium TaxID=1871037 RepID=A0A359MBX5_9FLAO	Flavobacteriaceae bacterium	FALSE	0.586	106	3.867e-24												0
HTVC027P	MN698241	23	12063	12236	1	C			A0A2D8EV96_9PROT	UniRef90_A0A2D8EV96 Uncharacterized protein n=1 Tax=Hyphomonas sp. TaxID=87 RepID=A0A2D8EV96_9PROT	Hyphomonas sp.	FALSE	0.794	92	3.851e-20												0
HTVC027P	MN698241	24	12233	12820	1	C			A0A1Z8TQJ8_9GAMM	UniRef90_A0A1Z8TQJ8 Uncharacterized protein n=1 Tax=Cellvibrionales bacterium TMED49 TaxID=1986842 RepID=A0A1Z8TQJ8_9GAMM	Cellvibrionales bacterium TMED49	FALSE	0.498	179	9.391e-48												0
HTVC027P	MN698241	25	12864	13286	1	C			A0A1Z8TQC9_9GAMM	UniRef90_A0A1Z8TQC9 Uncharacterized protein n=1 Tax=Cellvibrionales bacterium TMED49 TaxID=1986842 RepID=A0A1Z8TQC9_9GAMM	Cellvibrionales bacterium TMED49	FALSE	0.491	130	1.595e-31									VOG01106	REFSEQ hypothetical protein; Xu	Xu	0
HTVC027P	MN698241	26	13305	14048	1	E																					0
HTVC027P	MN698241	27	14026	14739	1	C			A0A1Z8TQC8_9GAMM	UniRef90_A0A1Z8TQC8 Uncharacterized protein n=1 Tax=Cellvibrionales bacterium TMED49 TaxID=1986842 RepID=A0A1Z8TQC8_9GAMM	Cellvibrionales bacterium TMED49	FALSE	0.702	327	4.122e-98									VOG00577	REFSEQ hypothetical protein; Xu	Xu	0
HTVC027P	MN698241	28	14953	15267	1	C			A0A382K5Y8_9ZZZZ	UniRef90_A0A382K5Y8 Uncharacterized protein (Fragment) n=1 Tax=marine metagenome TaxID=408172 RepID=A0A382K5Y8_9ZZZZ	marine metagenome	FALSE	0.68	110	2.357e-25												0
HTVC027P	MN698241	29	15254	15781	-1	C	K07474	phage terminase small subunit	A0A1Z8TQB8_9GAMM	UniRef90_A0A1Z8TQB8 Uncharacterized protein n=1 Tax=Cellvibrionales bacterium TMED49 TaxID=1986842 RepID=A0A1Z8TQB8_9GAMM	Cellvibrionales bacterium TMED49	FALSE	0.783	247	1.544e-71								Terminase small subunit [PF03592.19]				0
HTVC027P	MN698241	30	15768	15944	-1	E																					0
HTVC027P	MN698241	31	15983	16207	1	C			A0A382VQ13_9ZZZZ	UniRef90_A0A382VQ13 Uncharacterized protein n=1 Tax=marine metagenome TaxID=408172 RepID=A0A382VQ13_9ZZZZ	marine metagenome	FALSE	0.765	118	1.004e-28												0
HTVC027P	MN698241	32	16216	16587	1	C			A0A1Z8TQI7_9GAMM	UniRef90_A0A1Z8TQI7 Uncharacterized protein n=1 Tax=Cellvibrionales bacterium TMED49 TaxID=1986842 RepID=A0A1Z8TQI7_9GAMM	Cellvibrionales bacterium TMED49	FALSE	0.699	176	4.853e-48												0
HTVC027P	MN698241	33	16499	16747	-1	E																					0
HTVC027P	MN698241	34	16750	17349	-1	C			A0A382ZXJ6_9ZZZZ	UniRef90_A0A382ZXJ6 Uncharacterized protein n=1 Tax=marine metagenome TaxID=408172 RepID=A0A382ZXJ6_9ZZZZ	marine metagenome	FALSE	0.641	248	1.29e-71								Gene product 88 [PF17338.5]	VOG01754	sp|O64269|VG88_BPMD2 Gene 88 protein; Xu	Xu	0
HTVC027P	MN698241	35	17530	17670	-1	E																					0
HTVC027P	MN698241	36	18252	19220	1	C			A0A382CQW8_9ZZZZ	UniRef90_A0A382CQW8 Uncharacterized protein n=1 Tax=marine metagenome TaxID=408172 RepID=A0A382CQW8_9ZZZZ	marine metagenome	FALSE	0.415	245	3.446e-68												0
HTVC027P	MN698241	37	19279	19470	1	C			X0Y6C2_9ZZZZ	UniRef90_X0Y6C2 Uncharacterized protein (Fragment) n=1 Tax=marine sediment metagenome TaxID=412755 RepID=X0Y6C2_9ZZZZ	marine sediment metagenome	FALSE	0.693	65	1.271e-10												0
HTVC027P	MN698241	38	19470	19799	1	E																					0
HTVC027P	MN698241	39	19831	20043	1	C			A0A382BVY5_9ZZZZ	UniRef90_A0A382BVY5 Uncharacterized protein n=1 Tax=marine metagenome TaxID=408172 RepID=A0A382BVY5_9ZZZZ	marine metagenome	FALSE	0.532	74	1.188e-13												0
HTVC027P	MN698241	40	20034	20264	1	C			A0A162FXM5_9VIBR	UniRef90_A0A162FXM5 Uncharacterized protein n=1 Tax=Vibrio sp. HI00D65 TaxID=1822216 RepID=A0A162FXM5_9VIBR	Vibrio sp. HI00D65	FALSE	0.758	117	2.868e-28												0
HTVC027P	MN698241	41	20471	21949	1	B			A0A2D9PUU5_9GAMM	UniRef90_A0A2D9PUU5 Terminase_6C domain-containing protein n=2 Tax=Bacteria TaxID=2 RepID=A0A2D9PUU5_9GAMM	Bacteria	TRUE	0.858	874	1.636e-282								Terminase RNaseH-like domain [PF17289.5]; Terminase large subunit, T4likevirus-type, N-terminal [PF03237.18]	VOG00563	sp|P10310|TERL_BPT3 Terminase, large subunit; XhXr	Xh;Xr	0
HTVC027P	MN698241	42	21952	23403	1	C			A0A1Z9PN81_9FLAO	UniRef90_A0A1Z9PN81 Uncharacterized protein n=1 Tax=Flavobacteriales bacterium TMED228 TaxID=1986725 RepID=A0A1Z9PN81_9FLAO	Flavobacteriales bacterium TMED228	FALSE	0.544	262	1.35e-71												0
HTVC027P	MN698241	43	23441	26083	1	C			UPI00117C0A50	UniRef90_UPI00117C0A50 hypothetical protein n=2 Tax=Oenococcus oeni TaxID=1247 RepID=UPI00117C0A50	Oenococcus oeni	FALSE	0.426	120	1.916e-23												0
HTVC027P	MN698241	44	26188	28692	1	B			A0A2D9PUV1_9GAMM	UniRef90_A0A2D9PUV1 Uncharacterized protein n=1 Tax=Pseudomonadales bacterium TaxID=1891229 RepID=A0A2D9PUV1_9GAMM	Pseudomonadales bacterium	TRUE	0.749	1258	0												0
HTVC027P	MN698241	45	28689	28955	1	C			A0A3C0GH06_9FLAO	UniRef90_A0A3C0GH06 Uncharacterized protein n=1 Tax=Maribacter sp. TaxID=1897614 RepID=A0A3C0GH06_9FLAO	Maribacter sp.	FALSE	0.785	89	1.605e-18												0
HTVC027P	MN698241	46	28966	29157	1	C			A0A2E1BIJ3_9CHLR	UniRef90_A0A2E1BIJ3 Uncharacterized protein n=1 Tax=Chloroflexi bacterium TaxID=2026724 RepID=A0A2E1BIJ3_9CHLR	Chloroflexi bacterium	FALSE	0.568	60	1.098e-08												0
HTVC027P	MN698241	47	29159	29545	1	C			A0A2D9PUY9_9GAMM	UniRef90_A0A2D9PUY9 Uncharacterized protein n=1 Tax=Pseudomonadales bacterium TaxID=1891229 RepID=A0A2D9PUY9_9GAMM	Pseudomonadales bacterium	FALSE	0.802	213	1.068e-60									VOG04142	REFSEQ hypothetical protein; Xu	Xu	0
HTVC027P	MN698241	48	29545	29883	1	C			A0A2E1UVJ9_9GAMM	UniRef90_A0A2E1UVJ9 Uncharacterized protein n=1 Tax=Gammaproteobacteria bacterium TaxID=1913989 RepID=A0A2E1UVJ9_9GAMM	Gammaproteobacteria bacterium	FALSE	0.627	140	9.011e-36												0
HTVC027P	MN698241	49	29883	30152	1	E																					0
HTVC027P	MN698241	50	30152	30349	1	C			A0A2E1BII5_9CHLR	UniRef90_A0A2E1BII5 Uncharacterized protein n=1 Tax=Chloroflexi bacterium TaxID=2026724 RepID=A0A2E1BII5_9CHLR	Chloroflexi bacterium	FALSE	0.907	105	2.244e-24												0
HTVC027P	MN698241	51	30349	30612	1	C			A0A2E1BIH3_9CHLR	UniRef90_A0A2E1BIH3 Uncharacterized protein n=1 Tax=Chloroflexi bacterium TaxID=2026724 RepID=A0A2E1BIH3_9CHLR	Chloroflexi bacterium	FALSE	0.916	163	2.933e-44												0
HTVC027P	MN698241	52	30612	30722	1	E																					0
HTVC027P	MN698241	53	30722	31000	1	C			A0A7T3PHI3_9CAUD	UniRef90_A0A7T3PHI3 DUF6321 domain-containing protein n=2 Tax=root TaxID=1 RepID=A0A7T3PHI3_9CAUD	root	FALSE	0.859	164	1.451e-44								Domain of unknown function (DUF6321) [PF19846.2]				0
HTVC027P	MN698241	54	31067	31252	1	C			A0A7S6C5U9_9CAUD	UniRef90_A0A7S6C5U9 Uncharacterized protein n=2 Tax=unclassified Fussvirus TaxID=2749257 RepID=A0A7S6C5U9_9CAUD	unclassified Fussvirus	FALSE	0.672	72	3.747e-13									VOG12547	REFSEQ hypothetical protein; Xu	Xu	0
HTVC027P	MN698241	55	31227	31460	1	C			A0A1Z9PKQ1_9FLAO	UniRef90_A0A1Z9PKQ1 Uncharacterized protein n=1 Tax=Flavobacteriales bacterium TMED228 TaxID=1986725 RepID=A0A1Z9PKQ1_9FLAO	Flavobacteriales bacterium TMED228	FALSE	0.586	89	1.313e-18												0
HTVC027P	MN698241	56	31414	31881	1	C	K04078	chaperonin GroES	A0A221S342_9VIRU	UniRef90_A0A221S342 Co-chaperonin GroES (Fragment) n=3 Tax=uncultured virus TaxID=340016 RepID=A0A221S342_9VIRU	uncultured virus	FALSE	0.944	309	1.345e-93								Chaperonin 10 Kd subunit [PF00166.24]				0
HTVC027P	MN698241	57	31900	32901	1	B			A0A2E1BIH1_9CHLR	UniRef90_A0A2E1BIH1 Uncharacterized protein n=1 Tax=Chloroflexi bacterium TaxID=2026724 RepID=A0A2E1BIH1_9CHLR	Chloroflexi bacterium	TRUE	0.583	379	2.478e-114												0
HTVC027P	MN698241	58	32906	33370	1	C			A0A2E1BIF7_9CHLR	UniRef90_A0A2E1BIF7 Uncharacterized protein n=1 Tax=Chloroflexi bacterium TaxID=2026724 RepID=A0A2E1BIF7_9CHLR	Chloroflexi bacterium	FALSE	0.788	250	3.415e-73												0
HTVC027P	MN698241	59	33449	34021	1	C			A0A2E1BIQ4_9CHLR	UniRef90_A0A2E1BIQ4 Uncharacterized protein n=1 Tax=Chloroflexi bacterium TaxID=2026724 RepID=A0A2E1BIQ4_9CHLR	Chloroflexi bacterium	FALSE	0.553	203	6.498e-56												0
HTVC027P	MN698241	60	34044	34952	1	B			A0A2E1BIK1_9CHLR	UniRef90_A0A2E1BIK1 Uncharacterized protein n=1 Tax=Chloroflexi bacterium TaxID=2026724 RepID=A0A2E1BIK1_9CHLR	Chloroflexi bacterium	TRUE	0.844	527	3.35e-166												0
HTVC027P	MN698241	61	35010	35282	1	C			A0A1B1IWD4_9VIRU	UniRef90_A0A1B1IWD4 Uncharacterized protein n=1 Tax=uncultured Mediterranean phage TaxID=1868660 RepID=A0A1B1IWD4_9VIRU	uncultured Mediterranean phage	FALSE	0.546	94	3.926e-20												0
HTVC027P	MN698241	62	35594	36112	1	C			A0A7Y1VNE2_9ACTN	UniRef90_A0A7Y1VNE2 Uncharacterized protein n=1 Tax=Acidimicrobiia bacterium TaxID=2080302 RepID=A0A7Y1VNE2_9ACTN	Acidimicrobiia bacterium	FALSE	0.829	298	2.84e-89												0
HTVC027P	MN698241	63	36168	36479	1	E																					0
HTVC027P	MN698241	64	36488	37426	1	C			X0SFP3_9ZZZZ	UniRef90_X0SFP3 Uncharacterized protein n=1 Tax=marine sediment metagenome TaxID=412755 RepID=X0SFP3_9ZZZZ	marine sediment metagenome	FALSE	0.515	301	1.075e-87												0
HTVC027P	MN698241	65	37426	38298	1	C			A0A2E1UTY9_9GAMM	UniRef90_A0A2E1UTY9 Uncharacterized protein n=1 Tax=Gammaproteobacteria bacterium TaxID=1913989 RepID=A0A2E1UTY9_9GAMM	Gammaproteobacteria bacterium	FALSE	0.451	231	7.953e-64												0
HTVC027P	MN698241	66	38301	38951	1	C			A0A7C7G114_9FLAO	UniRef90_A0A7C7G114 Uncharacterized protein n=1 Tax=Flavobacteriales bacterium TaxID=2021391 RepID=A0A7C7G114_9FLAO	Flavobacteriales bacterium	FALSE	0.579	241	1.481e-68												0
HTVC027P	MN698241	67	38963	39400	1	C			A0A1Z9UJS9_9PROT	UniRef90_A0A1Z9UJS9 Uncharacterized protein n=1 Tax=Pelagibacteraceae bacterium TMED287 TaxID=1986829 RepID=A0A1Z9UJS9_9PROT	Pelagibacteraceae bacterium TMED287	FALSE	0.572	161	2.959e-42												0
HTVC027P	MN698241	68	39418	40383	1	C			A0A2D8EVY6_9PROT	UniRef90_A0A2D8EVY6 Uncharacterized protein n=1 Tax=Hyphomonas sp. TaxID=87 RepID=A0A2D8EVY6_9PROT	Hyphomonas sp.	FALSE	0.508	305	4.911e-89												0
HTVC027P	MN698241	69	40439	41140	1	C			A0A2E1RV26_9RHOB	UniRef90_A0A2E1RV26 Uncharacterized protein n=1 Tax=Rhodobacteraceae bacterium TaxID=1904441 RepID=A0A2E1RV26_9RHOB	Rhodobacteraceae bacterium	FALSE	0.495	216	9.003e-60												0
HTVC027P	MN698241	70	41142	41708	1	C			A0A2D8BVW2_9PROT	UniRef90_A0A2D8BVW2 Collar domain-containing protein n=1 Tax=Maricaulis sp. TaxID=1486257 RepID=A0A2D8BVW2_9PROT	Maricaulis sp.	FALSE	0.732	280	8.727e-83								Phage Tail Collar Domain [PF07484.15]	VOG03745	sp|P33227|STFE_ECOLI Putative uncharacterized protein StfE; Xu	Xu	0
HTVC027P	MN698241	71	41717	42106	1	E																					0
HTVC027P	MN698241	72	42092	42598	-1	C			A0A346A2Q0_9HYPH	UniRef90_A0A346A2Q0 Uncharacterized protein n=1 Tax=Pseudolabrys taiwanensis TaxID=331696 RepID=A0A346A2Q0_9HYPH	Pseudolabrys taiwanensis	FALSE	0.342	62	1.165e-07								Putative 2OG-Fe(II) oxygenase [PF13759.9]	VOG02921	REFSEQ hypothetical protein; Xu	Xu	0
HTVC027P	MN698241	73	42580	43173	-1	C			A0A2D8BS93_9PROT	UniRef90_A0A2D8BS93 P4Hc domain-containing protein n=1 Tax=Maricaulis sp. TaxID=1486257 RepID=A0A2D8BS93_9PROT	Maricaulis sp.	FALSE	0.776	312	7.76e-94								2OG-Fe(II) oxygenase superfamily [PF13640.9]	VOG03489	REFSEQ hypothetical protein; Xu	Xu	0
HTVC027P	MN698241	74	43163	43753	-1	C			A0A349NPI8_9FLAO	UniRef90_A0A349NPI8 Uncharacterized protein n=1 Tax=Flavobacteriaceae bacterium TaxID=1871037 RepID=A0A349NPI8_9FLAO	Flavobacteriaceae bacterium	FALSE	0.301	68	1.769e-09								Putative 2OG-Fe(II) oxygenase [PF13759.9]	VOG00005	REFSEQ hypothetical protein; Xu	Xu	0
HTVC027P	MN698241	75	43798	45762	1	B			A0A7Y1YQ45_9ACTN	UniRef90_A0A7Y1YQ45 Uncharacterized protein n=1 Tax=Acidimicrobiia bacterium TaxID=2080302 RepID=A0A7Y1YQ45_9ACTN	Acidimicrobiia bacterium	TRUE	0.527	704	1.347e-220												0
HTVC027P	MN698241	76	45762	46613	1	E																					0
HTVC027P	MN698241	77	46613	46777	1	C			A0A7Y1VQ41_9ACTN	UniRef90_A0A7Y1VQ41 Uncharacterized protein n=1 Tax=Acidimicrobiia bacterium TaxID=2080302 RepID=A0A7Y1VQ41_9ACTN	Acidimicrobiia bacterium	FALSE	0.595	65	8.107e-11												0
HTVC027P	MN698241	78	46774	47109	1	C			A0A7Y1YMJ1_9ACTN	UniRef90_A0A7Y1YMJ1 Uncharacterized protein n=1 Tax=Acidimicrobiia bacterium TaxID=2080302 RepID=A0A7Y1YMJ1_9ACTN	Acidimicrobiia bacterium	FALSE	0.669	150	3.174e-39												0
HTVC027P	MN698241	79	47096	47290	1	E																					0
HTVC027P	MN698241	80	47265	48212	1	B			A0A2D8BZX3_9PROT	UniRef90_A0A2D8BZX3 Glycos_transf_1 domain-containing protein n=3 Tax=Maricaulis sp. TaxID=1486257 RepID=A0A2D8BZX3_9PROT	Maricaulis sp.	TRUE	0.817	521	9.407e-164								Glycosyl transferases group 1 [PF00534.23]	VOG13236	REFSEQ glycosyltransferase; Xu	Xu	0
HTVC027P	MN698241	81	48196	49107	1	B			A0A2D8BTH2_9PROT	UniRef90_A0A2D8BTH2 Uncharacterized protein n=1 Tax=Maricaulis sp. TaxID=1486257 RepID=A0A2D8BTH2_9PROT	Maricaulis sp.	TRUE	0.717	433	1.738e-133									VOG03696	REFSEQ hypothetical protein; Xu	Xu	1
HTVC027P	MN698241	82	49164	50183	1	C			A0A2D8ERU4_9PROT	UniRef90_A0A2D8ERU4 Uncharacterized protein n=1 Tax=Hyphomonas sp. TaxID=87 RepID=A0A2D8ERU4_9PROT	Hyphomonas sp.	FALSE	0.345	184	3.233e-47												0
HTVC027P	MN698241	83	50183	51043	1	C			A0A2D8ERV9_9PROT	UniRef90_A0A2D8ERV9 Uncharacterized protein n=1 Tax=Hyphomonas sp. TaxID=87 RepID=A0A2D8ERV9_9PROT	Hyphomonas sp.	FALSE	0.512	268	7.731e-77												0
HTVC027P	MN698241	84	51043	51882	1	C			A0A2D8BZI3_9PROT	UniRef90_A0A2D8BZI3 Uncharacterized protein n=1 Tax=Maricaulis sp. TaxID=1486257 RepID=A0A2D8BZI3_9PROT	Maricaulis sp.	FALSE	0.453	222	5.121e-61												0
HTVC027P	MN698241	85	51891	55919	1	B			A0A2E1RW52_9RHOB	UniRef90_A0A2E1RW52 Uncharacterized protein n=1 Tax=Rhodobacteraceae bacterium TaxID=1904441 RepID=A0A2E1RW52_9RHOB	Rhodobacteraceae bacterium	TRUE	0.369	752	9.866e-227												0
HTVC027P	MN698241	86	55919	56110	1	C			A0A382ZKB7_9ZZZZ	UniRef90_A0A382ZKB7 Uncharacterized protein n=1 Tax=marine metagenome TaxID=408172 RepID=A0A382ZKB7_9ZZZZ	marine metagenome	FALSE	0.644	91	1.857e-19												0
HTVC027P	MN698241	87	56107	57546	-1	B			A0A1Z8TQ05_9GAMM	UniRef90_A0A1Z8TQ05 Helicase C-terminal domain-containing protein n=2 Tax=Cellvibrionales TaxID=1706369 RepID=A0A1Z8TQ05_9GAMM	Cellvibrionales	TRUE	0.699	672	8.779e-213								SNF2-related domain [PF00176.26]	VOG03243	sp|Q5UR22|YL364_MIMIV Putative ATP-dependent RNA helicase L364; Xh	Xh	0
Greip_EXVC021P	MT375525	1	3	896	-1	B			A0A7S6C5Y0_9CAUD	UniRef90_A0A7S6C5Y0 DNA stabilization protein n=1 Tax=Pelagibacter phage Greip EXVC021P TaxID=2736229 RepID=A0A7S6C5Y0_9CAUD	Pelagibacter phage Greip EXVC021P	TRUE	0.894	557	1.056e-176								Bacteriophage T4 gp9/10-like protein [PF07880.14]				0
Greip_EXVC021P	MT375525	2	977	2047	-1	B			A0A7S5Y9K1_9CAUD	UniRef90_A0A7S5Y9K1 SprT-like protease n=1 Tax=Pelagibacter phage Greip EXVC021P TaxID=2736229 RepID=A0A7S5Y9K1_9CAUD	Pelagibacter phage Greip EXVC021P	TRUE	0.939	703	5.224e-226									VOG00202	REFSEQ hypothetical protein; Xu	Xu	0
Greip_EXVC021P	MT375525	3	2047	3300	-1	B			A0A7S5YAM8_9CAUD	UniRef90_A0A7S5YAM8 SPRY domain-containing protein n=1 Tax=Pelagibacter phage Greip EXVC021P TaxID=2736229 RepID=A0A7S5YAM8_9CAUD	Pelagibacter phage Greip EXVC021P	TRUE	0.976	859	4.278e-279								SPRY domain [PF00622.31]; Concanavalin A-like lectin/glucanases superfamily [PF13385.9]	VOG00202	REFSEQ hypothetical protein; Xu	Xu	0
Greip_EXVC021P	MT375525	4	3303	5741	-1	B			A0A7T3U791_9CAUD	UniRef90_A0A7T3U791 Putative tail fiber n=2 Tax=unclassified Podoviridae TaxID=196895 RepID=A0A7T3U791_9CAUD	unclassified Podoviridae	TRUE	0.811	1353	0												0
Greip_EXVC021P	MT375525	5	5745	8336	-1	B			A0A7S5YAB2_9CAUD	UniRef90_A0A7S5YAB2 Internal virion protein n=1 Tax=Pelagibacter phage Greip EXVC021P TaxID=2736229 RepID=A0A7S5YAB2_9CAUD	Pelagibacter phage Greip EXVC021P	TRUE	0.942	1707	0									VOG08159	REFSEQ structural protein; Xu	Xu	0
Greip_EXVC021P	MT375525	6	8339	9604	-1	B			A0A7S5Y984_9CAUD	UniRef90_A0A7S5Y984 Internal virion protein n=1 Tax=Pelagibacter phage Greip EXVC021P TaxID=2736229 RepID=A0A7S5Y984_9CAUD	Pelagibacter phage Greip EXVC021P	TRUE	0.936	827	6.237e-268												0
Greip_EXVC021P	MT375525	7	9606	11855	-1	B			A0A7S5YDK0_9CAUD	UniRef90_A0A7S5YDK0 Pesticin domain-containing protein n=1 Tax=Pelagibacter phage Greip EXVC021P TaxID=2736229 RepID=A0A7S5YDK0_9CAUD	Pelagibacter phage Greip EXVC021P	TRUE	0.918	1439	0												0
Greip_EXVC021P	MT375525	8	11855	12385	-1	C			A0A7S5Y981_9CAUD	UniRef90_A0A7S5Y981 Internal virion protein B-like protein n=1 Tax=Pelagibacter phage Greip EXVC021P TaxID=2736229 RepID=A0A7S5Y981_9CAUD	Pelagibacter phage Greip EXVC021P	FALSE	0.907	335	3.29e-102												0
Greip_EXVC021P	MT375525	9	12385	12837	-1	C			A0A7S5YA30_9CAUD	UniRef90_A0A7S5YA30 Acetyltransferase n=1 Tax=Pelagibacter phage Greip EXVC021P TaxID=2736229 RepID=A0A7S5YA30_9CAUD	Pelagibacter phage Greip EXVC021P	FALSE	0.975	310	4.103e-94												0
Greip_EXVC021P	MT375525	10	12830	14857	-1	B			A0A7S5Y9K8_9CAUD	UniRef90_A0A7S5Y9K8 Tail tubular protein B n=3 Tax=unclassified Podoviridae TaxID=196895 RepID=A0A7S5Y9K8_9CAUD	unclassified Podoviridae	TRUE	0.956	1357	0									VOG01412	sp|P03747|TUBE2_BPT7 Tail tubular protein gp12; XpXrXs	Xp;Xr;Xs	0
Greip_EXVC021P	MT375525	11	14861	15442	-1	B			A0A7S5Y9G4_9CAUD	UniRef90_A0A7S5Y9G4 Tail tubular protein A n=8 Tax=root TaxID=1 RepID=A0A7S5Y9G4_9CAUD	root	TRUE	0.971	397	3.114e-123												0
Greip_EXVC021P	MT375525	12	15444	15647	-1	C			A0A7S6C6U4_9CAUD	UniRef90_A0A7S6C6U4 Uncharacterized protein n=1 Tax=Pelagibacter phage Greip EXVC021P TaxID=2736229 RepID=A0A7S6C6U4_9CAUD	Pelagibacter phage Greip EXVC021P	FALSE	0.969	139	2.631e-36												0
Greip_EXVC021P	MT375525	13	15697	16560	-1	B			A0A7S6C5X0_9CAUD	UniRef90_A0A7S6C5X0 Major capsid protein n=4 Tax=unclassified Podoviridae TaxID=196895 RepID=A0A7S6C5X0_9CAUD	unclassified Podoviridae	TRUE	0.907	546	6.172e-173								Phage capsid protein [PF19821.2]	VOG01414	REFSEQ hypothetical protein; Xu	Xu	0
Greip_EXVC021P	MT375525	14	16661	16843	-1	C			A0A7S6C6D1_9CAUD	UniRef90_A0A7S6C6D1 Uncharacterized protein n=1 Tax=Pelagibacter phage Greip EXVC021P TaxID=2736229 RepID=A0A7S6C6D1_9CAUD	Pelagibacter phage Greip EXVC021P	FALSE	0.905	116	2.426e-28												0
Greip_EXVC021P	MT375525	15	16836	17702	-1	B			A0A7S6C6K9_9CAUD	UniRef90_A0A7S6C6K9 Capsid assembly protein n=1 Tax=Pelagibacter phage Greip EXVC021P TaxID=2736229 RepID=A0A7S6C6K9_9CAUD	Pelagibacter phage Greip EXVC021P	TRUE	0.928	562	1.579e-178									VOG02212	REFSEQ hypothetical protein; Xu	Xu	0
Greip_EXVC021P	MT375525	16	17674	17928	-1	C			A0A7S6C5E2_9CAUD	UniRef90_A0A7S6C5E2 Uncharacterized protein n=1 Tax=Pelagibacter phage Greip EXVC021P TaxID=2736229 RepID=A0A7S6C5E2_9CAUD	Pelagibacter phage Greip EXVC021P	FALSE	0.948	158	2.123e-42									VOG04805	REFSEQ hypothetical protein; Xu	Xu	0
Greip_EXVC021P	MT375525	17	17930	19555	-1	B			A0A7S5Y9K9_9CAUD	UniRef90_A0A7S5Y9K9 Head-tail connector protein n=3 Tax=Viruses TaxID=10239 RepID=A0A7S5Y9K9_9CAUD	Viruses	TRUE	0.927	1051	0								Bacteriophage head to tail connecting protein [PF12236.11]	VOG00412	sp|P03728|PORTL_BPT7 Portal protein; XpXrXs	Xp;Xr;Xs	0
Greip_EXVC021P	MT375525	18	19557	20120	-1	C			A0A7S5YAN3_9CAUD	UniRef90_A0A7S5YAN3 Uncharacterized protein n=1 Tax=Pelagibacter phage Greip EXVC021P TaxID=2736229 RepID=A0A7S5YAN3_9CAUD	Pelagibacter phage Greip EXVC021P	FALSE	0.86	335	5.529e-102												0
Greip_EXVC021P	MT375525	19	20123	20308	-1	C			A0A7S5YB51_9CAUD	UniRef90_A0A7S5YB51 Translation initiation factor IF-2-like protein n=1 Tax=Pelagibacter phage Greip EXVC021P TaxID=2736229 RepID=A0A7S5YB51_9CAUD	Pelagibacter phage Greip EXVC021P	FALSE	0.878	114	1.246e-27												0
Greip_EXVC021P	MT375525	20	20311	20553	-1	C			A0A7S5YAB5_9CAUD	UniRef90_A0A7S5YAB5 Uncharacterized protein n=1 Tax=Pelagibacter phage Greip EXVC021P TaxID=2736229 RepID=A0A7S5YAB5_9CAUD	Pelagibacter phage Greip EXVC021P	FALSE	0.885	150	9.774e-40												0
Greip_EXVC021P	MT375525	21	20555	20776	-1	C			A0A7S5Y988_9CAUD	UniRef90_A0A7S5Y988 Uncharacterized protein n=1 Tax=Pelagibacter phage Greip EXVC021P TaxID=2736229 RepID=A0A7S5Y988_9CAUD	Pelagibacter phage Greip EXVC021P	FALSE	0.875	135	8.445e-35												0
Greip_EXVC021P	MT375525	22	20782	21906	-1	B	K06909	phage terminase large subunit	A0A7T3U775_9CAUD	UniRef90_A0A7T3U775 Terminase large subunit n=4 Tax=unclassified Podoviridae TaxID=196895 RepID=A0A7T3U775_9CAUD	unclassified Podoviridae	TRUE	0.963	760	1.741e-245								Terminase large subunit, T4likevirus-type, N-terminal [PF03237.18]	VOG06179	sp|Q05219|VG13_BPML5 Gene 13 protein; Xu	Xu	0
Greip_EXVC021P	MT375525	23	22057	22248	-1	C			A0A7S5Y991_9CAUD	UniRef90_A0A7S5Y991 Uncharacterized protein n=1 Tax=Pelagibacter phage Greip EXVC021P TaxID=2736229 RepID=A0A7S5Y991_9CAUD	Pelagibacter phage Greip EXVC021P	FALSE	0.982	133	3.413e-34												0
Greip_EXVC021P	MT375525	24	22746	23036	1	C			A0A7S5YA37_9CAUD	UniRef90_A0A7S5YA37 Uncharacterized protein n=1 Tax=Pelagibacter phage Greip EXVC021P TaxID=2736229 RepID=A0A7S5YA37_9CAUD	Pelagibacter phage Greip EXVC021P	FALSE	0.952	194	6.432e-55												0
Greip_EXVC021P	MT375525	25	23036	23215	1	C			A0A7S5Y9M0_9CAUD	UniRef90_A0A7S5Y9M0 Uncharacterized protein n=1 Tax=Pelagibacter phage Greip EXVC021P TaxID=2736229 RepID=A0A7S5Y9M0_9CAUD	Pelagibacter phage Greip EXVC021P	FALSE	0.933	118	4.725e-29												0
Greip_EXVC021P	MT375525	26	23364	24023	1	B			A0A7S5Y9H5_9CAUD	UniRef90_A0A7S5Y9H5 Uncharacterized protein n=1 Tax=Pelagibacter phage Greip EXVC021P TaxID=2736229 RepID=A0A7S5Y9H5_9CAUD	Pelagibacter phage Greip EXVC021P	TRUE	0.993	462	3.67e-145												0
Greip_EXVC021P	MT375525	27	24034	24228	1	C			A0A7S6C6U8_9CAUD	UniRef90_A0A7S6C6U8 Uncharacterized protein n=1 Tax=Pelagibacter phage Greip EXVC021P TaxID=2736229 RepID=A0A7S6C6U8_9CAUD	Pelagibacter phage Greip EXVC021P	FALSE	0.949	130	3.298e-33												0
Greip_EXVC021P	MT375525	28	24431	24658	1	C			A0A7S6C6D5_9CAUD	UniRef90_A0A7S6C6D5 Uncharacterized protein n=1 Tax=Pelagibacter phage Greip EXVC021P TaxID=2736229 RepID=A0A7S6C6D5_9CAUD	Pelagibacter phage Greip EXVC021P	FALSE	0.951	152	1.14e-40												0
Greip_EXVC021P	MT375525	29	24769	25002	1	C			A0A7S6C5E7_9CAUD	UniRef90_A0A7S6C5E7 Putative Sel1 repeat family protein n=1 Tax=Pelagibacter phage Greip EXVC021P TaxID=2736229 RepID=A0A7S6C5E7_9CAUD	Pelagibacter phage Greip EXVC021P	FALSE	0.994	164	9.482e-45												0
Greip_EXVC021P	MT375525	30	24999	25475	-1	C			A0A7S5Y9L9_9CAUD	UniRef90_A0A7S5Y9L9 Putative DNA binding protein n=1 Tax=Pelagibacter phage Greip EXVC021P TaxID=2736229 RepID=A0A7S5Y9L9_9CAUD	Pelagibacter phage Greip EXVC021P	FALSE	0.949	261	5.98e-77												0
Greip_EXVC021P	MT375525	31	25761	26444	-1	B			A0A7S5YB54_9CAUD	UniRef90_A0A7S5YB54 Putative transcriptional regulator n=1 Tax=Pelagibacter phage Greip EXVC021P TaxID=2736229 RepID=A0A7S5YB54_9CAUD	Pelagibacter phage Greip EXVC021P	TRUE	0.961	461	7.353e-145												0
Greip_EXVC021P	MT375525	32	26444	26833	-1	C			A0A7S5YAC0_9CAUD	UniRef90_A0A7S5YAC0 Putative oxidoreductase n=1 Tax=Pelagibacter phage Greip EXVC021P TaxID=2736229 RepID=A0A7S5YAC0_9CAUD	Pelagibacter phage Greip EXVC021P	FALSE	1	275	3.264e-82												0
Greip_EXVC021P	MT375525	33	26826	26987	-1	C			A0A7S5Y998_9CAUD	UniRef90_A0A7S5Y998 Uncharacterized protein n=1 Tax=Pelagibacter phage Greip EXVC021P TaxID=2736229 RepID=A0A7S5Y998_9CAUD	Pelagibacter phage Greip EXVC021P	FALSE	0.91	103	4.331e-24												0
Greip_EXVC021P	MT375525	34	26957	27244	-1	C			A0A7S5YDK9_9CAUD	UniRef90_A0A7S5YDK9 Uncharacterized protein n=1 Tax=Pelagibacter phage Greip EXVC021P TaxID=2736229 RepID=A0A7S5YDK9_9CAUD	Pelagibacter phage Greip EXVC021P	FALSE	1	184	2.278e-51												0
Greip_EXVC021P	MT375525	35	27331	28254	1	B			A0A7S5Y997_9CAUD	UniRef90_A0A7S5Y997 Putative nuclease n=1 Tax=Pelagibacter phage Greip EXVC021P TaxID=2736229 RepID=A0A7S5Y997_9CAUD	Pelagibacter phage Greip EXVC021P	TRUE	0.988	642	6.277e-206												0
Greip_EXVC021P	MT375525	36	28247	28924	1	B			A0A7S5YA44_9CAUD	UniRef90_A0A7S5YA44 Ss-annealing protein n=1 Tax=Pelagibacter phage Greip EXVC021P TaxID=2736229 RepID=A0A7S5YA44_9CAUD	Pelagibacter phage Greip EXVC021P	TRUE	0.945	448	2.213e-140								ERF superfamily [PF04404.15]				0
Greip_EXVC021P	MT375525	37	28947	29252	1	C			A0A7S5Y9M6_9CAUD	UniRef90_A0A7S5Y9M6 ATP-binding cassette transporter nucleotide-binding domain containing protein n=3 Tax=Viruses TaxID=10239 RepID=A0A7S5Y9M6_9CAUD	Viruses	FALSE	0.995	214	8.186e-62												0
Greip_EXVC021P	MT375525	38	29331	29591	1	C			A0A7S5Y9I4_9CAUD	UniRef90_A0A7S5Y9I4 Putative adhesin-like protein n=1 Tax=Pelagibacter phage Greip EXVC021P TaxID=2736229 RepID=A0A7S5Y9I4_9CAUD	Pelagibacter phage Greip EXVC021P	FALSE	0.987	150	9.573e-40								Protein of unknwon function (DUF3310) [PF11753.11]	VOG01794	REFSEQ hypothetical protein; Xu	Xu	0
Greip_EXVC021P	MT375525	39	29543	29797	1	C			A0A7S6C6V0_9CAUD	UniRef90_A0A7S6C6V0 Uncharacterized protein n=1 Tax=Pelagibacter phage Greip EXVC021P TaxID=2736229 RepID=A0A7S6C6V0_9CAUD	Pelagibacter phage Greip EXVC021P	FALSE	0.894	159	8.217e-43												0
Greip_EXVC021P	MT375525	40	29919	30440	1	B			A0A7S6C5X7_9CAUD	UniRef90_A0A7S6C5X7 Bac_DnaA_C domain-containing protein n=1 Tax=Pelagibacter phage Greip EXVC021P TaxID=2736229 RepID=A0A7S6C5X7_9CAUD	Pelagibacter phage Greip EXVC021P	TRUE	0.966	354	1.034e-108								Bacterial dnaA protein helix-turn-helix [PF08299.14]				0
Greip_EXVC021P	MT375525	41	30430	30591	-1	C			A0A7S6C6D9_9CAUD	UniRef90_A0A7S6C6D9 Uncharacterized protein n=2 Tax=unclassified Podoviridae TaxID=196895 RepID=A0A7S6C6D9_9CAUD	unclassified Podoviridae	FALSE	0.9	102	1.122e-23									VOG03901	REFSEQ hypothetical protein; Xu	Xu	0
Greip_EXVC021P	MT375525	42	30790	31041	-1	C			A0A7T3PH92_9CAUD	UniRef90_A0A7T3PH92 DUF6321 domain-containing protein n=8 Tax=root TaxID=1 RepID=A0A7T3PH92_9CAUD	root	FALSE	0.871	153	1.237e-40								Domain of unknown function (DUF6321) [PF19846.2]				0
Greip_EXVC021P	MT375525	43	31044	31232	-1	C			A0A7S5Y9M9_9CAUD	UniRef90_A0A7S5Y9M9 Uncharacterized protein n=2 Tax=Caudovirales TaxID=28883 RepID=A0A7S5Y9M9_9CAUD	Caudovirales	FALSE	0.893	118	5.505e-29												0
Greip_EXVC021P	MT375525	44	31193	31393	-1	C			A0A7S5YAQ2_9CAUD	UniRef90_A0A7S5YAQ2 Uncharacterized protein n=2 Tax=unclassified Podoviridae TaxID=196895 RepID=A0A7S5YAQ2_9CAUD	unclassified Podoviridae	FALSE	0.942	109	7.206e-26									VOG12547	REFSEQ hypothetical protein; Xu	Xu	0
Greip_EXVC021P	MT375525	45	31372	31590	-1	C			A0A1Z9FK36_9RICK	UniRef90_A0A1Z9FK36 Uncharacterized protein n=1 Tax=Rickettsiales bacterium TMED131 TaxID=1986867 RepID=A0A1Z9FK36_9RICK	Rickettsiales bacterium TMED131	FALSE	0.857	116	3.232e-28												0
Greip_EXVC021P	MT375525	46	31688	31861	-1	C			A0A7S5YAC8_9CAUD	UniRef90_A0A7S5YAC8 Uncharacterized protein n=2 Tax=unclassified Podoviridae TaxID=196895 RepID=A0A7S5YAC8_9CAUD	unclassified Podoviridae	FALSE	0.934	91	1.371e-19									VOG21031	REFSEQ hypothetical protein; Xu	Xu	0
Greip_EXVC021P	MT375525	47	31861	31977	-1	C			A0A8A4VDU0_9CAUD	UniRef90_A0A8A4VDU0 HNH endonuclease-like protein n=1 Tax=Pelagibacter phage Greip EXVC021P TaxID=2736229 RepID=A0A8A4VDU0_9CAUD	Pelagibacter phage Greip EXVC021P	FALSE	0.843	69	1.989e-12												0
Greip_EXVC021P	MT375525	48	31993	32523	-1	B			A0A7S5Y9A7_9CAUD	UniRef90_A0A7S5Y9A7 HNH endonuclease-like protein n=1 Tax=Pelagibacter phage Greip EXVC021P TaxID=2736229 RepID=A0A7S5Y9A7_9CAUD	Pelagibacter phage Greip EXVC021P	TRUE	0.961	358	5.085e-110												0
Greip_EXVC021P	MT375525	49	32523	32900	-1	C			A0A7S5YDL1_9CAUD	UniRef90_A0A7S5YDL1 Uncharacterized protein n=2 Tax=unclassified Podoviridae TaxID=196895 RepID=A0A7S5YDL1_9CAUD	unclassified Podoviridae	FALSE	0.952	252	1.77e-74									VOG04142	REFSEQ hypothetical protein; Xu	Xu	0
Greip_EXVC021P	MT375525	50	32882	33367	-1	C	K08640	zinc D-Ala-D-Ala carboxypeptidase [EC:3.4.17.14]	A0A7S5Y9A8_9CAUD	UniRef90_A0A7S5Y9A8 Peptidase_M15_3 domain-containing protein n=2 Tax=unclassified Podoviridae TaxID=196895 RepID=A0A7S5Y9A8_9CAUD	unclassified Podoviridae	FALSE	0.995	334	3.025e-102	MER0172334	M15A	MER0172334 - subfamily M15A non-peptidase homologues () [M15.UNA]#M15A#{peptidase unit: 3-145}~source ZP_02190194~	FALSE	147	2.866e-39	0.539	Peptidase M15 [PF08291.14]; Bacterial protein of unknown function (DUF882) [PF05951.16]	VOG01064	REFSEQ hypothetical protein; Xu	Xu	0
Greip_EXVC021P	MT375525	51	33358	33663	-1	C			A0A7S5YA52_9CAUD	UniRef90_A0A7S5YA52 Peptidase_M15_3 domain-containing protein n=2 Tax=unclassified Podoviridae TaxID=196895 RepID=A0A7S5YA52_9CAUD	unclassified Podoviridae	FALSE	0.98	207	3.322e-59												0
Greip_EXVC021P	MT375525	52	33656	33919	-1	C			A0A7S5Y9N5_9CAUD	UniRef90_A0A7S5Y9N5 Uncharacterized protein n=2 Tax=unclassified Podoviridae TaxID=196895 RepID=A0A7S5Y9N5_9CAUD	unclassified Podoviridae	FALSE	0.955	177	4.557e-49												0
Greip_EXVC021P	MT375525	53	33912	34127	-1	C			A0A7S5Y9J3_9CAUD	UniRef90_A0A7S5Y9J3 Uncharacterized protein n=2 Tax=unclassified Podoviridae TaxID=196895 RepID=A0A7S5Y9J3_9CAUD	unclassified Podoviridae	FALSE	0.987	150	4.542e-40									VOG12543	REFSEQ hypothetical protein; Xu	Xu	0
Greip_EXVC021P	MT375525	54	34134	34496	-1	C			A0A7S6C6V2_9CAUD	UniRef90_A0A7S6C6V2 Uncharacterized protein n=1 Tax=Pelagibacter phage Greip EXVC021P TaxID=2736229 RepID=A0A7S6C6V2_9CAUD	Pelagibacter phage Greip EXVC021P	FALSE	1	264	1.459e-78									VOG07458	REFSEQ hypothetical protein; Xu	Xu	0
Greip_EXVC021P	MT375525	55	34496	34915	-1	C			A0A7S6C5Y0_9CAUD	UniRef90_A0A7S6C5Y0 DNA stabilization protein n=1 Tax=Pelagibacter phage Greip EXVC021P TaxID=2736229 RepID=A0A7S6C5Y0_9CAUD	Pelagibacter phage Greip EXVC021P	FALSE	0.774	222	1.724e-63												0

## Sheet: TableS6
Supplementary data 6 - Metadata and microscopy raw data for cruise samplings.
Infected cells is relative to amount of SAR11 abundance; Zombie cells and rel. SAR11 abundance is relative to total bacterial cell counts (defined by DAPI staining).
Ocean province	Cruise	Station	yyyy-mm-dd	Longitude [°E]	Latitude [°N]	Sampling Depth [m]	Infected cells [%]	Zombie cells [%]	Cell count [cells/ml]	rel. SAR11 abundance [%]	SAR11 abundance [cells/ml]	Frequency of dividing SAR11 cells [%]	Comment
Atlantic	PS132	2	2022-09-03	-8.66	47.93	30	3.8273	4.5459	864157	31.8036	274834	6.73317
Atlantic	PS132	2	2022-09-03	-8.66	47.93	60	4.4643	2.3668	369552	29.2683	108162	3.7037
Atlantic	PS132	4	2022-09-04	-11.63	43.5	30	3.5755	4.3521	908658	36.1006	328031	7.84314
Atlantic	PS132	4	2022-09-04	-11.63	43.5	50	3.1681	2.3058	720374	46.0642	331835	8.97436
Atlantic	PS132	7	2022-09-07	-13.86	35.5	30	1.696	1.3975	618055	35.3885	218720	4.54545
Atlantic	PS132	7	2022-09-07	-13.86	35.5	90	2.8259	2.2675	339661	40.8036	138594	5
Atlantic	PS132	10	2022-09-08	-15	30	100	1.0695	0.7848	359772	39.0971	140661	1.46199
Atlantic	PS132	15	2022-09-12	-20.99	14.55	25	6.0463	4.4677	917975	30.4436	279464	6.3197
Atlantic	PS132	15	2022-09-12	-20.99	14.55	52	3.8383	2.4557	1.20306e+06	11.2212	134998	3
Atlantic	PS132	17	2022-09-14	-19.47	8.48	25	2.2742	4.2147	993463	25.9728	258030	0.952381
Atlantic	PS132	17	2022-09-14	-19.47	8.48	50	1.5144	2.2972	867164	34.2011	296580	6.18687
Atlantic	PS132	20	2022-09-17	-15	0	30	0.7971	1.478	1.12389e+06	33.2785	374014	6.40084
Atlantic	PS132	20	2022-09-17	-15	0	45	1.9461	1.9734	964754	33.1592	319904	4.85021
Atlantic	PS132	25	2022-09-21	0	-10	30	2.4871	4.2526	753293	32.9248	248020	10.7438
Atlantic	PS132	25	2022-09-21	0	-10	60	1.9722	2.0548	727113	36.5499	265759	8.37838
Atlantic	PS132	29	2022-09-24	6.35	-20.25	30	1.0061	0.7251	1.20296e+06	42.7713	514520	7.93413
Atlantic	PS132	29	2022-09-24	6.35	-20.25	45	0.7481	0.7566	1.22838e+06	43.1107	529565	12.6174
Atlantic	PS132	31	2022-09-26	9.7	-25.83	10	4.7443	1.9421	1.43121e+06	38.7087	554003	13.2316
Atlantic	PS132	31	2022-09-26	9.7	-25.83	30	2.3631	1.6105	932163	34.9279	325584	9.72763
Atlantic	PS132	33	2022-09-27	12.34	-29.47	30	5.9804	2.8987	1.10547e+06	39.5275	436966	9.8081
Atlantic	PS132	33	2022-09-27	12.34	-29.47	50	4.696	2.5779	1.02767e+06	38.9913	400704	6.09272
Southern Ocean	PS133	3	2022-10-14	-9.992	-49.065	20	2.78138	2.9652	478615	41.9375	200719	15.3846
Southern Ocean	PS133	3	2022-10-14	-9.992	-49.065	150	2.57707	5.1849	281972	29.5798	83406.7	17.3913
Southern Ocean	PS133	5	2022-10-20	-24.997	-53.999	20	3.15577	3.315	485178	45.3074	219821	16.8831
Southern Ocean	PS133	5	2022-10-20	-24.997	-53.999	150	2.66195	3.6785	194099	32.2732	62641.9	12.0219
Southern Ocean	PS133	6	2022-10-22	-24.998	-52.33	40	3.04015	4.1905	478977	45.4586	217736	8.23529
Southern Ocean	PS133	6	2022-10-22	-24.998	-52.33	150	4.44265	7.29	201952	24.4511	49379.5	20.7547
Southern Ocean	PS133	7	2022-10-30	-52.236	-51.232	50	5.35581	4.331	600119	44.9807	269937	17.4107
Southern Ocean	PS133	7	2022-10-30	-52.236	-51.232	150	2.87657	4.8348	291573	32.0015	93307.7	10.3659
Southern Ocean	PS133	8	2022-11-01	-41.796	-50.519	40	6.57581	5.1094	664305	20.5584	136570	4.6729
Southern Ocean	PS133	8	2022-11-01	-41.796	-50.519	150	2.25204	6.3458	222521	9.50094	21141.6	14.4928
Southern Ocean	PS133	9	2022-11-02	-40.003	-51.288	20	4.25281	8.0305	730051	17.7204	129368	6.66667
Southern Ocean	PS133	9	2022-11-02	-40.003	-51.288	150	1.95346	3.4429	313728	13.1902	41381.4	17.0543
Southern Ocean	PS133	10	2022-11-04	-39.245	-51.636	40	4.64583	3.6603	463383	16.8408	78037.6	12.037
Southern Ocean	PS133	10	2022-11-04	-39.245	-51.636	150	4.10714	8.5771	347346	16.7895	58317.6	10.7143
Southern Ocean	PS133	13	2022-11-04	-38.368	-52.214	20	1.35303	1.4033	655795	23.0829	151377	32.4324
Southern Ocean	PS133	13	2022-11-04	-38.368	-52.214	150	1.83124	3.1593	181738	9.08689	16514.4	22.4409
Southern Ocean	PS133	14	2022-11-05	-35.91	-54.194	40	4.80644	4.128	567368	21.9462	124515	9.30233
Southern Ocean	PS133	14	2022-11-05	-35.91	-54.194	110	2.1907	2.7203	241243	14.7713	35634.8	13.3858
Southern Ocean	PS133	15	2022-11-07	-26.163	-55.215	10	2.51094	3.0784	841358	4.19696	35311.5	8.53659
Southern Ocean	PS133	15	2022-11-07	-26.163	-55.215	160	1.80694	3.3908	73089.4	1.57105	1148.27	18.8119
Southern Ocean	PS133	16	2022-11-08	-24.839	-55.803	40	2.03551	2.1391	932647	2.51397	23446.4	14.4231
Southern Ocean	PS133	16	2022-11-08	-24.839	-55.803	150	5.36193	4.6951	147305	5.27488	7770.19	14.9351
Pacific	SO245	1	2015-12-25	-84.5623	-23.5031	20	1.33983	8.27482	593523	17	100602	0.753138	[1]
Pacific	SO245	1	2015-12-25	-84.5623	-23.5031	50	0.910865	9.17001	685406	14.2	97533	0.450886	[1]
Pacific	SO245	1	2015-12-25	-84.5623	-23.5031	75	1.4193	13.485	659309	9	59008	0.42513	[1]
Pacific	SO245	1	2015-12-25	-84.5623	-23.5031	100	1.95021	13.7159	697977	19.3	134779	0.385914	[1]
Pacific	SO245	2	2015-12-27	-90.0294	-23.5173	100	2.06339	17.0252	1109587	14.8	163997	0.30024	[1]
Pacific	SO245	2	2015-12-27	-90.0294	-23.5173	50	0.605144	2.85449	792141	28.7	227028	0.146771	[1]
Pacific	SO245	2	2015-12-27	-90.0294	-23.5173	20	0.919076	2.86704	546193	27	147199	1.18725	[1]
Pacific	SO245	3	2015-12-27	-95.2955	-23.4995	50	1.3382	1.93548	496592	13.3	66047	0.230187	[1]
Pacific	SO245	3	2015-12-27	-95.2955	-23.4995	100	4.25681	6.33435	660263	7.8	51633	0.357728	[1]
Pacific	SO245	4	2015-12-31	-99.9917	-23.5009	50	0.442327	1.83446	470283	46.8	220092	0.6002	[1]
Pacific	SO245	4	2015-12-31	-99.9917	-23.5009	60	0.482582	1.09711	457259	35.2	161001	0.442347	[1]
Pacific	SO245	5	2016-01-02	-107.002	-23.4974	100	0.573301	1.04007	514007	39.3	202116	0.221729	[1]
Pacific	SO245	5	2016-01-02	-107.002	-23.4974	50	0.618073	1.05772	490292	34	166842	0.887813	[1]
Pacific	SO245	6	2016-01-04	-110.049	-23.5001	125	0.541516	3.64184	566335	43	243297	0.135501	[1]
Pacific	SO245	6	2016-01-04	-110.049	-23.5001	100	0.909091	1.41295	nA	nA	nA	0.190658	[1]
Pacific	SO245	6	2016-01-04	-110.049	-23.5001	60	0.724638	0.971043	497332	48	238471	0.549769	[1]
Pacific	SO245	7	2016-01-06	-114.009	-25.9819	100	0.366703	0.869513	nA	34.1	nA	0.254777	[1]
Pacific	SO245	7	2016-01-06	-114.009	-25.9819	50	0.644369	1.62696	470075	32.3	151646	0.426026	[1]
Pacific	SO245	8	2016-01-07	-117.62	-27.7413	100	0.903312	1.37698	495311	23.2	114863	0.267176	[1]
Pacific	SO245	8	2016-01-07	-117.62	-27.7413	50	0.364843	0.613117	416101	27.7	115260	0.0379507	[1]
Pacific	SO245	8	2016-01-07	-117.62	-27.7413	20	0.227273	1.12743	397670	38.8	154177	0.661626	[1]
Pacific	SO245	9	2016-01-09	-121.763	-30.6317	100	0.655308	4.75485	500644	28.9	144536	0.450529	[1]
Pacific	SO245	9	2016-01-09	-121.763	-30.6317	50	0.434119	1.00264	477814	34.7	165658	0.604867	[1]
Pacific	SO245	10	2016-01-11	-126.008	-33.5034	100	1.07738	9.28754	551645	24.1	132726	0.2457	[1]
Pacific	SO245	10	2016-01-11	-126.008	-33.5034	60	0.426945	0.956444	515908	29.9	154411	0.379038	[1]
Pacific	SO245	10	2016-01-11	-126.008	-33.5034	20	0.317965	2.38237	469331	37.6	176375	1.0908	[1]
Pacific	SO245	11	2016-01-14	-132.675	-36.3623	100	6.28816	18.9394	715056	19.5	139507	0.533933	[1]
Pacific	SO245	11	2016-01-14	-132.675	-36.3623	50	2.0017	10.0167	721548	21	151742	0.778761	[1]
Pacific	SO245	12	2016-01-16	-139.81	-39.3102	100	1.4647	6.55088	377026	40	150659	0.887902	[1]
Pacific	SO245	12	2016-01-16	-139.81	-39.3102	40	1.29105	4.51813	915345	35.6	325497	1.7401	[1]
Pacific	SO245	13	2016-01-18	-150	-38.9981	100	2.11175	8.82146	429963	16.5	70944	0.597558	[1]
Pacific	SO245	13	2016-01-18	-150	-38.9981	50	3.8629	13.4025	1262671	26.2	330189	0.625478	[1]
Pacific	SO245	14	2016-01-20	-160	-39	100	1.36838	0.735506	336285	41.2	138651	0.622859	[1]
Pacific	SO245	14	2016-01-20	-160	-39	60	2.33189	10.7926	866110	29.3	253684	0.276689	[1]
Pacific	SO245	14	2016-01-20	-160	-39	20	0.55925	1.27392	1413753	38.2	540336	0.791557	[1]
Pacific	SO245	15	2016-01-24	-170	-39	100	0.494959	0.579307	467512	34.1	159281	1.10399	[1]
Pacific	SO245	15	2016-01-24	-170	-39	60	0.503336	3.07396	1106770	35.3	390800	1.94102	[1]
Pacific	SO245	15	2016-01-24	-170	-39	20	1.64634	3.19524	917854	30.6	281047	1.3109	[1]
Helgoland spring 2020	%	%	2020-03-02	54.1842	7.9	1	0.0250361	0.0366466	684899	0.185993	127387	0.0372578	[2]
Helgoland spring 2020	%	%	2020-03-03	54.1842	7.9	1	0.0403458	0.0704082	714069	0.184526	131765	0.0428816	[2]
Helgoland spring 2020	%	%	2020-03-04	54.1842	7.9	1	nA	nA	845997	0.197027	166684	0.0287206	[2]
Helgoland spring 2020	%	%	2020-03-05	54.1842	7.9	1	0.0148699	0.0403349	787595	0.181502	142950	0.0480984	[2]
Helgoland spring 2020	%	%	2020-03-06	54.1842	7.9	1	0.0209644	0.0303951	900936	0.205367	185022	0.0552885	[2]
Helgoland spring 2020	%	%	2020-03-09	54.1842	7.9	1	nA	nA	908017	0.202295	183688	0.0439414	[2]
Helgoland spring 2020	%	%	2020-03-10	54.1842	7.9	1	0.00675676	0.0406646	850789	0.205958	175227	0.0392857	[2]
Helgoland spring 2020	%	%	2020-03-11	54.1842	7.9	1	0.0285548	0.0327929	900206	0.193359	174062	0.0639777	[2]
Helgoland spring 2020	%	%	2020-03-16	54.1842	7.9	1	nA	nA	668624	0.207723	138889	0.09	[2]
Helgoland spring 2020	%	%	2020-03-17	54.1842	7.9	1	0.0241411	0.0445032	622165	0.214446	138347	0.0615672	[2]
Helgoland spring 2020	%	%	2020-03-18	54.1842	7.9	1	0.0210843	0.0726886	645136	0.205672	105251	0.096063	[2]
Helgoland spring 2020	%	%	2020-03-19	54.1842	7.9	1	0.0310174	0.0672719	511741	0.229206	147810	0.125866	[2]
Helgoland spring 2020	%	%	2020-03-20	54.1842	7.9	1	0.0174639	0.0637479	531943	0.215573	114672	0.119163	[2]
Helgoland spring 2020	%	%	2020-03-23	54.1842	7.9	1	0.034142	0.0530398	696146	0.173462	120755	0.101942	[2]
Helgoland spring 2020	%	%	2020-03-24	54.1842	7.9	1	0.092832	0.0713442	555819	0.179878	99979.7	0.108312	[2]
Helgoland spring 2020	%	%	2020-03-25	54.1842	7.9	1	0.0478723	0.0553097	569496	0.134672	76695.4	0.10387	[2]
Helgoland spring 2020	%	%	2020-03-26	54.1842	7.9	1	0.038961	0.0494777	546892	0.13526	73972.4	0.0848806	[2]
Helgoland spring 2020	%	%	2020-03-27	54.1842	7.9	1	0.0367816	0.0593692	541811	0.136317	73858.2	0.133909	[2]
Helgoland spring 2020	%	%	2020-03-30	54.1842	7.9	1	0.0223368	0.0355079	978229	0.188022	183929	0.0706215	[2]
Helgoland spring 2020	%	%	2020-03-31	54.1842	7.9	1	0.0434783	0.0573648	767600	0.187465	143898	0.0858086	[2]
Helgoland spring 2020	%	%	2020-04-01	54.1842	7.9	1	0.0479574	0.0484839	655584	0.194015	127193	0.112045	[2]
Helgoland spring 2020	%	%	2020-04-02	54.1842	7.9	1	0.0132404	0.0320485	774412	0.181267	140376	0.116667	[2]
Helgoland spring 2020	%	%	2020-04-03	54.1842	7.9	1	0.0299065	0.0538825	801816	0.198297	158998	0.126697	[2]
Helgoland spring 2020	%	%	2020-04-06	54.1842	7.9	1	0.0155738	0.0205587	713772	0.20561	146759	0.10991	[2]
Helgoland spring 2020	%	%	2020-04-07	54.1842	7.9	1	0.0155106	0.00741198	695476	0.204007	141882	0.102524	[2]
Helgoland spring 2020	%	%	2020-04-08	54.1842	7.9	1	0.0365764	0.00706425	678746	0.186334	126474	0.0782828	[2]
Helgoland spring 2020	%	%	2020-04-09	54.1842	7.9	1	0.0399113	0.0324452	673302	0.207283	139564	0.116049	[2]
Helgoland spring 2020	%	%	2020-04-14	54.1842	7.9	1	0.0186586	0.0230807	1.54785e+06	0.191986	297166	0.0570292	[2]
Helgoland spring 2020	%	%	2020-04-15	54.1842	7.9	1	0.0210576	0.0198256	1.21854e+06	0.175227	213521	0.0808709	[2]
Helgoland spring 2020	%	%	2020-04-16	54.1842	7.9	1	0.0287814	0.0109813	1.10452e+06	0.178922	197622	0.0660522	[2]
Helgoland spring 2020	%	%	2020-04-17	54.1842	7.9	1	0.0236941	0.016486	1.4265e+06	0.205983	293834	0.0651515	[2]
Helgoland spring 2020	%	%	2020-04-20	54.1842	7.9	1	0.013519	0.0170247	1.69687e+06	0.228441	387634	0.0320592	[2]
Helgoland spring 2020	%	%	2020-04-21	54.1842	7.9	1	0.0105495	0.0052313	1.39333e+06	0.188092	262074	0.0373418	[2]
Helgoland spring 2020	%	%	2020-04-22	54.1842	7.9	1	0.0108969	0.0211774	1.31074e+06	0.208621	273448	0.0467626	[2]
Helgoland spring 2020	%	%	2020-04-23	54.1842	7.9	1	0.0128205	0.0180477	1.25158e+06	0.2496	312395	0.0667086	[2]
Helgoland spring 2020	%	%	2020-04-24	54.1842	7.9	1	0.0207394	0.0103001	1.02932e+06	0.219763	226206	0.0386266	[2]
Helgoland spring 2020	%	%	2020-04-27	54.1842	7.9	1	0.0343348	0.0141099	1.07453e+06	0.266212	286053	0.0683857	[2]
Helgoland spring 2020	%	%	2020-04-28	54.1842	7.9	1	0.162885	0.0601137	742383	0.205761	152754	0.0800712	[2]
Helgoland spring 2020	%	%	2020-04-29	54.1842	7.9	1	0.187817	0.082679	690675	0.208462	143979	0.0929648	[2]
Helgoland spring 2020	%	%	2020-04-30	54.1842	7.9	1	0.0319635	0.0378682	340875	0.169214	57680.9	0.115108	[2]
Helgoland spring 2020	%	%	2020-05-04	54.1842	7.9	1	0.0833333	0.144044	566927	0.0214714	12172.7	0.135593	[2]
Helgoland spring 2020	%	%	2020-05-05	54.1842	7.9	1	0.143498	0.0604305	756702	0.0815471	61706.9	0.0897155	[2]
Helgoland spring 2020	%	%	2020-05-06	54.1842	7.9	1	0.0745098	0.0410557	766049	0.10189	78053	0.0860215	[2]
Helgoland spring 2020	%	%	2020-05-07	54.1842	7.9	1	0.0351827	0.0207045	744091	0.064521	48009.5	0.0939227	[2]
Helgoland spring 2020	%	%	2020-05-08	54.1842	7.9	1	0.142857	0.0660981	611975	0.0614772	37622.6	0.125	[2]
Helgoland spring 2020	%	%	2020-05-11	54.1842	7.9	1	0.08	0.0712943	1.05835e+06	0.075217	79605.9	0.0827586	[2]
Helgoland spring 2020	%	%	2020-05-12	54.1842	7.9	1	0.0943396	0.0607214	1.26279e+06	0.0738007	93194.5	0.0754717	[2]
Helgoland spring 2020	%	%	2020-05-13	54.1842	7.9	1	0.149893	0.0919005	914122	0.0616725	56376.2	0.10828	[2]
Helgoland spring 2020	%	%	2020-05-14	54.1842	7.9	1	0.0367347	0.0400501	910955	0.0935598	85228.7	0.0988142	[2]
Helgoland spring 2020	%	%	2020-05-15	54.1842	7.9	1	0.05689	0.0330735	1.21793e+06	0.100949	122949	0.0997783	[2]
Helgoland spring 2020	%	%	2020-05-19	54.1842	7.9	1	0.162063	0.0627451	982840	0.123021	120910	0.127039	[2]
Helgoland spring 2020	%	%	2020-05-20	54.1842	7.9	1	0.14698	0.0202796	1.05856e+06	0.128188	135695	0.0608565	[2]
Helgoland spring 2020	%	%	2020-05-26	54.1842	7.9	1	0.023779	0.00971076	1.82623e+06	0.144907	264635	0.0462466
Helgoland spring 2020	%	%	2020-06-03	54.1842	7.9	1	0.0168946	0.0191403	1.92974e+06	0.140491	271111	0.0359016
Helgoland spring 2020	%	%	2020-06-05	54.1842	7.9	1	0.0131579	0.0263202	1.48132e+06	0.263804	390779	0.0638219
Helgoland spring 2020	%	%	2020-06-08	54.1842	7.9	1	0.00808625	0.0202505	610635	0.0845157	51608.3	0.0730479
Helgoland spring 2020	%	%	2020-06-09	54.1842	7.9	1	0	0.0150047	854154	0.102208	87301.6	0.0777027
Helgoland spring 2020	%	%	2020-06-10	54.1842	7.9	1	0.0128205	0.0347881	553947	0.124772	69117.2	0.0512821
Helgoland spring 2020	%	%	2020-06-16	54.1842	7.9	1	0.0035524	0.0228042	639197	0.217666	139132	0.0662069
Helgoland spring 2020	%	%	2020-06-17	54.1842	7.9	1	0.00543478	0.015063	651220	0.17803	115937	0.0363636
Helgoland spring 2020	%	%	2020-06-19	54.1842	7.9	1	0.00531209	0.0203435	1.29469e+06	0.210656	272735	0.0568852
Helgoland spring 2020	%	%	2020-06-22	54.1842	7.9	1	0.0100981	0.012551	1.15919e+06	0.300458	348289	0.037298
Helgoland spring 2020	%	%	2020-06-24	54.1842	7.9	1	0.00574713	0.0176356	779812	0.179581	140039	0.0325815
Helgoland spring 2020	%	%	2020-06-26	54.1842	7.9	1	0.00770713	0.0231755	795079	0.156194	124187	0.0980769
Helgoland spring 2020	%	%	2020-06-29	54.1842	7.9	1	0.0190641	0.0221616	1.09471e+06	0.10124	110828	0.0513595
Helgoland spring 2020	%	%	2020-07-01	54.1842	7.9	1	0	0.0215318	712223	0.021601	15384.8	0.111111
Helgoland spring 2020	%	%	2020-07-03	54.1842	7.9	1	0.00518135	0.0116279	1.08653e+06	nA	nA	nA
Helgoland spring 2020	%	%	2020-07-06	54.1842	7.9	1	0.0117647	0.0419255	707209	0.0973591	68853.2	0.0611354
Helgoland spring 2020	%	%	2020-07-08	54.1842	7.9	1	0.00223714	0.0418125	694339	0.0799876	55538.5	0.0712946
Helgoland spring 2020	%	%	2020-07-10	54.1842	7.9	1	0.0204082	0.0589198	949071	0.300428	285127	0.0242857
Helgoland spring 2020	%	%	2020-07-13	54.1842	7.9	1	0.0103004	0.0430367	892165	0.32486	289829	0.0667094
Helgoland spring 2020	%	%	2020-07-14	54.1842	7.9	1	0.00586941	0.0251032	1.13221e+06	nA	nA	nA
[1]	SAR11 cell counts previously published in Reintjes et al. 2019
[2]	SAR11 cell counts & FDC previously published in Brüwer et al. 2023

## Sheet: TableS7
Supplementary data 7 - FISH probes used in this study with corresponding labels and formamide concentrations.
Targeted Taxon	Sequence (5’ -> 3’)	Name	FA (%)	Reference	Label
SAR11	ATTAGCACAAGTTTCCYCGTGT	SAR11-152R	25	[1]	Horseradish-peroxidase at 5' end
	TACMGTCATTTTCTTCCCCGAC	SAR11-441R	25	[1]	Horseradish-peroxidase at 5' end
	CGGACCTTCTTATTCGGG	SAR11-487mod	25	[2]	Horseradish-peroxidase at 5' end
	TCCGAACTACGCTAGGTC	SAR11-542R	25	[1]	Horseradish-peroxidase at 5' end
	GTCAGTAATGATCCAGAAAGYTG	SAR11-732R	25	[1]	Horseradish-peroxidase at 5' end
	CGGCTGCTGGCACGAAGTTAGC	SAR11-487mod-h3	25	[2]	unlabelled helper
Bacteria	GCTGCCTCCCGTAGGAGT	EUB-I	35	[3]	Horseradish-peroxidase at 5' end
Planctomycetota	GCAGCCACCCGTAGGTGT	EUB-II	35	[4]	Horseradish-peroxidase at 5' end
Verrucomicrobiota	GCTGCCACCCGTAGGTGT	EUB-III	35	[4]	Horseradish-peroxidase at 5' end
HTVC027P	ATGAAGATGTTTTAAATCTTTTTTCATACCTGTCATATGTCCTTGTAACGAAATAATATGTTCTCTTTGAGTTTCTGGTTCAATCATTATGAAATCATTCCACGTTGTCTTAACCTTATTTGTTGTTCTTCTGGAGATAATAAAGCCATTTCAGTGGCTGTCAATCCCCCATTATTAGGCACATTGCCTAGGTTAGCTTGAGCTGTTTGTATTACTTGTGGGTTAGGCATTGCTGATGTTA	HTVC027P-like1	25	This study	A594 labelling with ULYSIS labelling kit
	CTAATATCTAATAGTATATCTTCTACTTCTTCAAATGGATTATCCTCTCCAATTCTTTCTGCAATTTCTTCAAATTCTTTTCTAATATTTCTTGATGGATAATAAGGATCAAATTTATCATTACTTAAATCTCTGTAGTCTCCTCTCAATTGTCTATCTCTAAACTCTTTAAATATTTCATCTTCATCTGCACCTAGTATGTCTGCAGCTTCAAGATTTTTTAACATATTTTTTTGTACATTAAATCTTGCTTCGTTTGCTTTAATAAATTTATCAATAACTTCTACAGGAGTTTTAGGTCCTCCA	HTVC027P-like2	25	This study	A594 labelling with ULYSIS labelling kit
	TGAGTCTGCACCACCTGTAAATAAACCTCTAGCTTCTCTGAGTCCTCTTTGATATTGAGCAATCTTAAATCCCATTGATCTAACAGGATCTAGTTTAACAGCTCTGTATCCAGCAAAACCTAAAAGCTCGTCAGGTAATTCAAAGAACTCACCACGACCTGATGGTTTATC	HTVC027P-like3	25	This study	A594 labelling with ULYSIS labelling kit
	GTATAATCTTGTTAACTGTGGGTATGAAAAAGGTAGCATTGATTGTGCAAGATGATCAATACCAATTTTAATTTTGTCACCACCTGGAGTATTGTCATTCCATAATGCTCTACCATCATCTGTTACTCCGTTTCTTAATGTTAAATCTGTTAATGCTTCTGTGTAAATAGATTCAGATATAAATGGTGATGCAAGCTCACCGGCAGACTTAGCCATACCTTCTAATAAACCTTGCATTAAAACTTCTTCATCTTCAATTCCATTTTGAATATTATTTAATAAAGTTTGTAATGGTCTAAT	HTVC027P-like4	25	This study	A594 labelling with ULYSIS labelling kit
	TCGATGTATTTTAGTTCACCTGTTTCTTCATCTCTAATAGGTAAGATAGTTGAGTTCTCTGACCATTTAGGTAAGTATCTTTTAATAGCTTCAAGTTCTTCGTTGGTAACATCATATAAAGATTGGAAACCTTTTTGTATTCCATAAGGCGCTGCAGCTAATACAGTTGTCATACCTAGTAATCTTTTAATACCAATGTTTCTTAACGCTGGATCTTTTATTTCTCTGATAGCTCTTTGACCAATGTTAGTTGTTGTTCTTAATATCTCAGATGGGAAAGACATGAAGGTACCAAGAGGT	HTVC027P-like5	25	This study	A594 labelling with ULYSIS labelling kit
	ACATAAGCATAGTTTGGAACTGTGTTTCTTACAATGTCCGCTGCTTCATTATCTAACATCTCTTCTGTAAATTCTCTACCAGCTCTAGTGTATGCATTTTTTAATCTATATCTTTCAACAGCATAGTTAGCTATTTTAAACATATCATCCTCAGCTGTGTATAAATCTTCAGCACCTTTCATAACAGCTTTAGCTCCACGTCCAGCTGAACCTAAAAGTTTTCTACCCATAGACTCTAATGGTTTTTCTAAATTTAAATTACCACCATAACCTAAGTCTCCTAATATATTTTTAAAATCGTTTACGTTTGTTTGTGAGTTAACAACACCTAGTCTTAAAAATTTTCTATA	HTVC027P-like6	25	This study	A594 labelling with ULYSIS labelling kit
	TTTAGATGCAAACTTTTTAATACCTGCACCTGGTTCTACTGTTTTAAGAGCTTCATTAAAAGCTTTAGCAACTACTGCAGGGTTTTCAAAAAAGATACCATTAGCTGCAGAGAATCCTGTTGCAGAAAATATGTTTCTAAAGTGAGTTACCGGTGCAAGAATTGTTTTAGCTACCTGTGATGCAGCTTTTGGAAATAAAATTAAATTACGATAACCCCATGTTGCTAGTTTCTCGACGCCTGTTGCATCTTTTCTTGGTTCAAATAAAAATTTTAAAATCTTACCACT	HTVC027P-like7	25	This study	A594 labelling with ULYSIS labelling kit
	ATCTTTTACTAATACTTGTTTAAAAAATTTTTTAGTTAAGCCATCATCATTTTCTGCAGTCTTAGATGTGTATTTAAAGAAAGGTAATTCGTTTGGTTTCTTAGCTGCTAGTGCAGTGTCTACTAATCTATTTAATTGTTCATCTACTTGGTTAACACTTTCAAAAGGTTTACCAGCTTTAGCTGCGTATCTTACAAATAAATCTCTAGCATTTTTGTAAGCTTCATTAGTAGGTGTGTATCTAACAAATGGTAGTACAGGTTTGTCTTCAAAGACTCTATATGTACCACCTAAATAATCTTTTACTCTTTGGCCCAT	HTVC027P-like8	25	This study	A594 labelling with ULYSIS labelling kit
	ACTATTAAAAAATCTACTTAGTTTTGAATTACTAAACTCAATATTCTTACCCATAGTAGCAGCTTCTTTGATACCTCTACCTACACCATAAACAATAGGTGTAATAAACAAAGACTCACCACCAAACTTAACTCTGTTTAATAATTTTCTGCCAGCATCTTTTGATGGATCAGCTAGAGCTTCATCATCTAAATCTGTTGGTCCTCCTAATACATCTCCAATACTTCCTATATCTTCAACGTTTGCTACTAGCGTTTCCCCCGCTGCACCGCCGCTAACTGCAGCTGCAAATCTTAATTTTTTAGCTGACT	HTVC027P-like9	25	This study	A594 labelling with ULYSIS labelling kit
	CGGCGCTGAAGGGAGACTGGAGGCGCCGTATAAATTATGAAAGAATTTAGAAAATATTTTGGTGGACTAGAAAGAGACTTTGGTTTCTGTAATGTTAACAATGGTTATCATGATCCACAAACAAACAAATTAAAATTTGATCCAGGCGATTATGGCTGGTCTAAAAGAAGTATATCTGATCAAGACTATCAAGATCATTTAGATGGTAAACGTGCAATAGGTATACAAGCATGTGATGATAATGGTATGGCTAGCTTTGGTGCAAT	HTVC027P-like10	25	This study	A594 labelling with ULYSIS labelling kit
	AAATGGAAGATATAGATTACCAAACGGTAACTATGTTGAGAAAACTGCATACTTCTATGTACTAGCAATGGTAGATGGTGAGTTAAAACCTGCAGTGGTCCCAATGAGATCTTCTAATTTATCTCCAGCGAGGGAATTAAATAACCTCATCAAGAATCTAAGATTCACAGATGATCAAGGTTCATTTAATCCTGCAAGTTATTC	HTVC027P-like11	25	This study	A594 labelling with ULYSIS labelling kit
	AATCTCAGAGCAGACTCTGGTAAAGGAGCTGAAGAGATTAGTTCAGATGATGTGTCAACACCAATTCTGAAAATCTTACATCAGCTGTCACCTGAATGTAATGAGAGAGACGCCAAGCATGTAGAAGGAGCTAAACCTGGTATGATTTATGCATCAGGGTTTAGTAAACTTATAAGTGGAGAAGAGGGACTAGATATTATAGTCGCTCACGCACAAACTAGGTTTCCTGAATGGCAGGAGAGAGGCGATAGTGCTTCAGCTCCAGTAGGAACTCATTTAGAGATTCCAGCCGATGCTGT	HTVC027P-like12	25	This study	A594 labelling with ULYSIS labelling kit
	AATCTCAGAGCAGACTCTGGTAAAGGAGCTGAAGAGATTAGTTCAGATGATGTGTCAACACCAATTCTGAAAATCTTACATCAGCTGTCACCTGAATGTAATGAGAGAGACGCCAAGCATGTAGAAGGAGCTAAACCTGGTATGATTTATGCATCAGGGTTTAGTAAACTTATAAGTGGAGAAGAGGGACTAGATATTATAGTCGCTCACGCACAAACTAGGTTTCCTGAATGGCAGGAGAGAGGCGATAGTGCTTCAGCTCCAGTAGGAACTCATTTAGAGATTCCAGCCGATGCTGT	HTVC027P-like13	25	This study	A594 labelling with ULYSIS labelling kit
HTVC031P	AAAAAGTTCACACTTATACCCCTGACTTTTATCTAACTGGGTCTGACATTTACATTGAGACTAAAGGTTACTTTACTTCTCAAGACCGTCAGAAAATGCGTCTTATAAAAGAACAGCATCCTCAGTTAGATATTAGATTTATATTTTCTAATTCTAAAACAAGAATAAGTAAAAAATCAAAAACAACATATGGCATGTGGTGTGATAAGTATGGATTTAAATACGCAGACAAACATGTTCCAACGGAGTGGTT	HTVC031P-like1	25	This study	A594 labelling with ULYSIS labelling kit
	ATGAGTAACATAAGAAAAGAAACAAAGTACATTGTTGTTCACTCAAGTAATACAAATCCAAAACAAAATTTAGATGTTAAAGATTTAGACAAGCAACATAGAAAAGAGGGTTTATTCTCATGTGCGTTCCATAAAATAATCAAAAGAGACGGTTCTATTCAGAATGGTCGTGATATTATGATAGCAGGCGCACACATTGAAACAGATGTTAACTTGTCTAATAAAAATTCTATTGGCATTTGTCTAATTGGCGGACAAAATGTTGATGGACAACCTGACTGTAATTTTACTTTCAAAC	HTVC031P-like2	25	This study	A594 labelling with ULYSIS labelling kit
	TGGAAAATACTGATAGTACGTTTTTATATCATTCAGCATGTGATGAGTGTGGCTCTTCAGATGCTAATTCGGTATATGATGATGGACATACTTACTGTTTTTCATGTAACACACACAAACAAGGAGAAAAAGAAATGCAAACAAACGTAAAAGAAAAATGTAAAGATTTTATAACAGGTACTGTATCTGCTTTGTCTAAAAGAAACATTGACTTTGATACAGCACAAAAATTTAATTATCAAACTGGCGCATGGTTTGGAAGACCTTGTCAGATTGCAAACTACTATGATAAAGACAAAC	HTVC031P-like3	25	This study	A594 labelling with ULYSIS labelling kit
	AATGTGCTGAGCCTGAGTATGGTGTAGCATGGATGTTGTCTAGTGAAACACTTATTAAACATACAAAACAATTTATTAAAGAATGTCCGTATTGGGTAGATGAAATGGGTAAAGGTTATGAATATCTTTATAATTTTGTAGACAAAAGAAATTGGAAGTCACTT	HTVC031P-like4	25	This study	A594 labelling with ULYSIS labelling kit
	ACTGGACAAGTAAAGGACACATAATTCCAAAAGAAGATTTATTAACATTTGATATATAGGAGAAACATGAAACTAAAAAGAGTACTTTTAATTGATGGTGATATTTTATTATATAAGATAGCACTTAATAATGAAGTAGAAACAAACTGGGGTGACGGTTTATGGACACTACACTGTGATGAAACTTTATGTAAAGCTGATGTAGATGCAGTTATAGATGACTTAG	HTVC031P-like5	25	This study	A594 labelling with ULYSIS labelling kit
	TAGATTACGAAAGAGATAACTTACTTACTGATTTTGGTAAGACAACATTAAAAGATAGATATTTATTACCAGAAGAAACATCACCGCAAGAAGGATTTATGAGAGCAGCAAAAGCTTTTTCTGATAATGATGAGATGGCACAGCGTATATATGATTATGCATCTAAACTTTGGTTTATGTATTCTACGCCTGTTTTGTCTAACGCCGGCAGTAAAAGAGGTATGCCTATTTCATGTTTCTTAAATTATGTTGGTGATAGTAGAGAAGGATTAACAGGACACTACACAGAAAACGCTTGGCTTGCTTCTG	HTVC031P-like6	25	This study	A594 labelling with ULYSIS labelling kit
	AAAACAAGACGTGGAAGTTATGCGGCATACATGGATATATCACATCCAGAGATAATAGAATTTTTAGAAATGAGAAAACCTAGTGGTGGTGATGTACATAGAAAATGTCTTAACTTACATCATGGTGTAAACATATCTGATGAGTTTATGCAGTTAATAGATAATTGTATTAAAGAACCTACGTATGATGACAGTTGGAATTTAATTGACCCGCATACAAAAAAAGTAGTACGTACTGTATCAGCTAGAGATTTGTGGTTAAAAATATTAGAAACAAGAGTTGCCACTGGTGAGCCTTATGTTTCATTTATTGATACAG	HTVC031P-like7	25	This study	A594 labelling with ULYSIS labelling kit
	GATAATGAAAAAGATATATTTAAAACAGCAATAGAAATAAATCAACAATGGATAGTTGAGCATGCGGCAGACAGACAAAAATATATTTGTCAAGGACAATCAGTAAATGTATTTGTACCTGCTGATGTAAACATTAAAGAATTACATGACATGCACATGTTAGCTTGGAAGAAAAAGTTAAAGACTTTGTATTACTGTCGTTCA	HTVC031P-like8	25	This study	A594 labelling with ULYSIS labelling kit
	TAGGTGCTATGGGTTTTCATGCATACTTACAATCAAGAGGTATACCTTTTGAAGGTGCACTTGCTAAATCATTAAACATGAAAATATTTAAAAGAATTAAAGAACAAGCTGTAGAAGAAAGTAAAAGACTAGCAGTTAAAAGAGGTGAAGCTCCAGACATGGAAGGAACTGGTATGCGTAATGCA	HTVC031P-like9	25	This study	A594 labelling with ULYSIS labelling kit
	TGCCTGAAACACAAAAGAAACTAGGATTAAAAGTTAATCATTCTAATTTATGTACAGAAATAACATTAGCTACTGATGAAAACAGAACAGCTGTTTGTTGTTTGTCTTCTGTTAATTTAGAAAAGTATGATGAGTGGAAGAACAATAGTTTATTTATACCTGACTTAGTTAGGTTCTTAGATAATGTACTACAATATTTTATTGACAAAGCACCTGATGAATTGTTTAGA	HTVC031P-like10	25	This study	A594 labelling with ULYSIS labelling kit
Greip - EXVC021P	TTATTTAATTATATCTGTAAATGCTTCTTCCGAAACTTCACTTGGTCTTTTTCCAAGAGCAAAATCTTTTTCATTCATTTTTTCTTGAATACCAAGGTATCCTCTAGCTTGTTCTTCTTTAGCTTTAATATCTAAATCAACAACAATATCAAATCCAGGTACAGTATCTCCATCATAATCTGCTGGAAAAAATAATGGATTTCCATTTTTATCTTCAACTACACCAAAACTATTTCCACTTAATACAATTCCAAAAAGAAAACCTTTTCCATCTGGTGAATTTCTCCATTCTCCATGCT	Greip-like1	25	This study	A594 labelling with ULYSIS labelling kit
	TATTGCATTTTTTCTGTAAGCTCTTGGTTTGTAATGCCTTCTTTTTTAGAACTAAAATAAGCTAAATCTAGTTTTGATAAATAATTGTCTTTAATAACTTCCATCATTTGTTTGTTTCTTTCTATTTTTCTAGGAACTATTGTTTTTCCTGTAGTTGAATCTATCAAAGTTTTTGAATAGTAATA	Greip-like2	25	This study	A594 labelling with ULYSIS labelling kit
	AGTATCTTCTATATCAAAATTTTTAGTAAAAAGATTTGCTGCTTTTTTTGCTGCTGCATCAAAAGTTTTTACATCACCATTTAAAAATTCATTAGCTCCATATTTTGCTAAAAATTCAACAACATCTTCAATTACTGGAATTTCATCACTAGGATCAAAAGGAACATTTCTTTTAATAATATTTTCTATATTTTTAAAATCTGAACTTTGTCTAATTTCTGTTCTCATTTTTTGAAAACTTACATCAGCATCACCCATATCTTTTAAA	Greip-like3	25	This study	A594 labelling with ULYSIS labelling kit
	TTAAATCTTTTACTATTTCTGGATCGTCAAGACTTAAAAATTTTAGTTTATCTTCTTGAGTTGCAAAACCTGCACTTATCATTCTTGCACCTTGAGGTAATCCTTCAAGCATTAATTGTGCTAATGCATCATCTTCTAATTCACCATATTTAGTTGCTAATCCTTGAAGCATAGCTTCTTGTAAATTAACATTTTTTTCTTTTGCTGCTTCTTTGTAATTATTTATAAATTGTGATGACATTGATTTTGTCATAACTTTTTGATTAATTTTTTTAATACCAATATTAGTTTGAGCTTCCATTATCTTAACAGCAAGTT	Greip-like4	25	This study	A594 labelling with ULYSIS labelling kit
	TGATCTAAGAATAACTTTTACATTATCTGCTGTATCTCTAAAAATACTTTCTTGTTGTATCATTGCGTTTGCTGATTCTTCTGGAAGAACTTCTTTTACTAAATCTAAATCAAAAGGCTCTACATCTTGACCATCATTTATTTGCTCAACATGAGATTTCCATTGAGCTTGAACAATAGGTGCTAAAGTATTTTGAGCTTGTTTTATTAACTTACCTCTTGAGTTAGATGTTAATCCAACAAATTGTTTTTCATCTTTTAACATTTCCAAAGTTCCTCTTGGATCTTTAGAAATCATT	Greip-like5	25	This study	A594 labelling with ULYSIS labelling kit
	TACTTCAAACACTTTTACTTTATCAGGTACTTCATTAAGTATTTTAGTTAAAAGAGCATTTGATATTTTTCCTTGATAATTTATAGTGTAAACATCTTTTAAATCTTGTTCTAATACTTGATAGTCTAATCCATCTTTTTGTAACATTGCTGTTGTCATTAATTTTTCTACTTTTTGAGTAACTTTATTATCTAATGATATTAAAGTATTTTCTTTAACTTTATTACTAGTTCTAAAAATTCCCTTTTGAACTTCAGATAAAGCATATTGATTAAATAAAGTTTTTGAATTTTTATTACT	Greip-like6	25	This study	A594 labelling with ULYSIS labelling kit
	ATTAGAATATTTTTGAATTAACATAGTAGATTTATTTTTTACAATAGATTGAGCTTGATCTTCATTTTCTAAAATATTAGCTTCATCATAAACTTTTTGCATATCTGTAATAAAATCATTTTCTAATTTTAAAGCTTCTGTTTTATTTTCAAAATCTTTTTGTTTTATTTTATGATCAACAATTTGTTTAGTTATTGGTGCTAAAGTAGATCCAATAGTTTGATCTAAACTCATTTGAATATTAGATTTAATAGATCCAATTTCTGCTGTTGGTCTTGCTTCTGTTGTAAATG	Greip-like7	25	This study	A594 labelling with ULYSIS labelling kit
	TTCTTTTTTTTGATTAACTATAATATCAACAACTGATGGATATTCATCTTGCTCAAAAAATAAACCTAAGTTTGAATATTCTTTATTTAATTGTTCTTTGCTAATTGGTTCTACACCTTCATCTTTTGATTGATTTTTTGCATCTGAAATTTGATAGTTTTTATATAATCTGTATGCTGGATTAAAGTTTATAGTTTCTTCGTAAGTTGCACCTAATACTTCACCAAATGAAGTTTTATATTGATCATAACCAGATTCTTTTGCTGTTTCGTTTACGTTTAAACCAAATGTAAAATTTGCC	Greip-like8	25	This study	A594 labelling with ULYSIS labelling kit
	TAATCTGCCTGCACTTTTTGAGCAGAAGTATAAACAATAGGTTCTACAACTGCAGCACCAAAAGATCCTTCAACAGCACCTCTTATTGCTCTTGCTCTTGGAAGTGTCATACTTGGTTGTGCAACAAGTTTTGCAAATCTTGCTTGACCAAATACAGGAATAAAAGAAGCTCCAATATTTATAGGATCAAGAAAACTACCCCCAATACCAACTGCTAATTTTGCAGCACCTACATAAAAACCACCAGATAAAGGATTCCAAGATCCTTGTGGTCCACGCTGTAGTATACTTTTTCTTTC	Greip-like9	25	This study	A594 labelling with ULYSIS labelling kit
	ATTAGCAACACCAGTTACATCTACAGGATTTTCCTGCATTACATCGCCAATACCTTTTTGTAATAATAATTCTCTAGTTCTAGGATCTGTTTTTTCTAGTTTCATCATGATGTCGCTATTAATAGGGTAATACTGTTTATATAAATTTAATTCTGGTTCTCCACCAGTACCAGTATCTAAATCTTTTTTATTTTTTATAAGATCTTCTTGAAATTTTCTAGCAGTTCTAATATCTTTTAATTTACCAGCACCTACGTGTAAACCAGTTCCAAGAATAGTTCCAAAACTAATATTCATAAAACTATCTA	Greip-like10	25	This study	A594 labelling with ULYSIS labelling kit
	TCGTCAAAGGTAAAGGTTGATTTTGTCTAACAAATATAAAACCATCTGTTTCATAGTTACCTCTAAATTCTATATCTTTATCCCCAGTAAATACATTAACTCCACTATCCATTAAGTTAGCTGAAGATCTAAATGGTATTCGTTCCATGTTGTCTAGATCTGGACCAATCTCAATACCAATACTTTCGTAA	Greip-like11	25	This study	A594 labelling with ULYSIS labelling kit
	AGTCTAGCAGTAATTTCATAAATTCTTTTAGTCTTACTTTGTGATGTACCATTTTGTGCACCAGCATCTATTCTCATTGTTTGTAATAATGATACATAAGGTAAACCAACTTTAACTTTAGTTGAAGATCTATCTAAAGTAATTGCACCAGAACTTACAGTTTTATTTGGATGTGTTGCACCATCTGC	Greip-like12	25	This study	A594 labelling with ULYSIS labelling kit
References
[1]	Rappé MS, Connon SA, Vergin KL, Giovannoni SJ. 2002. Cultivation of the ubiquitous SAR11 marine bacterioplankton clade. Nature 418:630-633.
[2]	Morris RM, Rappé MS, Connon SA, Vergin KL, Siebold WA, Carlson CA, Giovannoni SJ. 2002. SAR11 clade dominates ocean surface bacterioplankton communities. Nature 420:806-810.
[3]	Amann, R. I., B. J. Binder, R. J. Olson, S. W. Chisholm, R. Devereux and D. A. Stahl. 1990. Combination of 16S rRNA-targeted oligonucleotide probes with flow cytometry for analyzing mixed microbial populations., Applied and Environmental Microbiology 56(6): 1919-1925.
[4]	Daims, H., A. Bruhl, R. Amann, K. H. Schleifer, and M. Wagner. 1999. The domain-specific probe EUB338 is insufficient for the detection of all Bacteria: Development and evaluation of a more comprehensive probe set. Systematic and Applied Microbiology 22(3): 434-444.
